# Supplementary material for: Health-related quality of life issues, including symptoms, in patients with active COVID-19 or post COVID-19; a systematic literature review
Source: Qual Life Res. 2021 Jun 19;30(12):3367–81. doi: 10.1007/s11136-021-02908-z (PMC8214069; doi:10.1007/s11136-021-02908-z)
Supplement: Supplementary file 6 — Supplementary file6 (XLS 357 kb) [file 11136_2021_2908_MOESM6_ESM.xls]

## Sheet: Sheet1
ref.no	FirstAuthor	Date	Title	Country	TypeStudy	TypeReport	TypePROM	NoPatients	Gender	AgeSpecified	Young18_40	Middelaged41_70	ElderlyOld70	MedianAge	Comorbidity	Diabetes	Hypertention	PulmonaryDisease	PsychiatricDisease	ComorbidityOther	OthComorbiditiesDesc	Hospitalisation	ICU	notICU	NursingHomePrivateCareIsolation	Fever	Chills	Fatigue	Malaise	Dizziness	Drowsiness	Confusion	Cough	Sneezing	ShortnessOfBreath	ExpectorationLung	Hemoptysis	Mouth	Nose	Rhinorrhea	SoreThroat	IrritationEyes	RedEyes	GeneralPain	Myalgia	NeurologicalPain	ChestPain	Headache	Dysuria
		First date published		1=China, 2= Asia other, 3=Italy/Spain, 4= Europe other, 5= USA, 6= Other non European 7= Mulitple countries	0=not stated, 1=oberserver/descriptive/case, 2=intervention, 3= review, 4= other	0 = unknown, 1 = observer, 2 = PROM 3= observer + PROM	0=no/unknown, 1=generic, 2=domain specific, 3=both	0 = not described	0= unknown 1= male 2= female 3= both	0=no, 1=yes	0=no or not described, 1=yes	0=no or not described, 1=yes	0=no or not described, 1=yes		0 = no or not described 1= yes	0=no, 1=yes	0=no, 1=yes	0=no, 1=yes	0=no, 1=yes	0=no, 1=yes		0=no, 1=yes	0=no, 1=yes	0=no, 1=yes	0=no, 1=yes	0= symptoms not reported or not present, 1 = before, at or shortly after diagnosis 2 = new additional symptoms starting after hospitalization or during active disease 3 =late or long term (after isolation period, during follow-up) 4 = other
1	Adhikari	2020-03-17	Epidemiology, causes, clinical manifestation and diagnosis, prevention and control of coronavirus disease (COVID-19) during the early outbreak period: a scoping review.	1	3	0	0	0	3	1	1	1	1		1	1	0	0	0	1	Parkinsons disease, cirrhosis, tumor, coronary heart disease	1	1	1	1	4	0	4	0	0	0	0	4	0	4	1	4	0	0	4	0	0	0	0	4	0	0	4	0
2	Ahn	2020-04-13	Use of Convalescent Plasma Therapy in Two COVID-19 Patients with Acute Respiratory Distress Syndrome in Korea	2	1	1	0	2	3	1	0	1	1		1	0	1	0	0	0		1	0	1	0	1	0	0	0	0	0	0	1	0	0	0	0	0	0	0	0	0	0	0	1	0	0	0	0
3	Alramthan	2020-04-18	Two cases of COVID-19 presenting with a clinical picture resembling chilblains: first report from the Middle East	2	1	1	0	2	2	1	1	0	0		0	0	0	0	0	0		0	0	0	0	0	0	0	0	0	0	0	0	0	0	0	0	0	0	0	0	0	0	0	0	0	0	0	0
4	Alzamora	2020-04-19	Severe COVID-19 during Pregnancy and Possible Vertical Transmission	6	1	1	0	1	2	1	0	1	0		1	1	0	0	0	0		1	0	1	0	1	0	0	1	0	0	0	0	0	1	0	0	0	0	0	0	0	0	0	0	0	0	0	0
5	Amatore	A29.04.20	SARS-CoV-2 infection presenting as a febrile rash	4	1	1	0	1	1	1	1	0	0		1	0	0	0	0	0		0	0	0	0	1	0	0	0	0	0	0	0	0	0	0	0	0	0	0	0	0	0	0	0	0	0	0	0
6	An	2020-03-12	CT Manifestations of Novel Coronavirus Pneumonia: A Case Report	1	1	1	0	1	2	1	0	1	0		0	0	0	0	0	0		1	0	1	1	1	0	1	0	0	0	0	1	0	0	0	0	0	0	0	0	0	0	0	1	0	0	0	0
7	Arashiro	2020-03-03	SARS-CoV-2 and Legionella co-infection in a person returning from a Nile cruise	2	1	1	0	1	1	1	0	0	1		1	1	0	0	0	1	dyslipidemia, benign prostatic hyperplasia	1	0	1	0	0	0	0	1	0	0	0	1	0	0	0	0	0	0	0	0	0	0	0	0	0	0	0	0
8	Arashiro	A29.04.20	COVID-19 in 2 Persons with Mild Upper Respiratory Tract Symptoms on a Cruise Ship, Japan	2	1	1	0	2	3	1	1	0	0		1	0	0	0	0	0		1	0	0	1	1	0	0	0	0	0	0	1	0	0	0	0	0	0	1	1	0	0	0	0	0	0	0	0
9	Arpali	2020-04-18	Case report: A kidney transplant patient with mild COVID-19	2	1	1	0	1	2	1	1	0	0		1	0	0	0	0	1	end-stage renal disease; kidney transplant; lupus-like syndrome	1	0	1	0	1	0	0	0	0	0	0	0	0	0	0	0	0	0	0	0	0	0	0	0	0	0	0	0
10	Asadollahi-Amin	2020-04-07	Lung Involvement Found on Chest CT Scan in a Pre-Symptomatic Person with SARS-CoV-2 Infection: A Case Report	2	1	1	0	1	1	1	0	1	0		1	0	0	0	0	1	rib fracture	1	0	1	0	2	0	0	0	0	0	0	0	0	2	0	0	0	0	0	0	0	0	0	0	0	0	0	0
11	Avellana Moreno, R	2020-04-25	Cutaneous manifestation of COVID-19 in images: a case report	3	1	1	0	1	2	1	1	0	0		1	0	0	0	0	0		1	0	0	1	1	0	1	0	0	0	0	2	0	0	0	0	0	0	0	0	0	0	0	1	0	0	0	0
12	Azwar	2020-04-16	Gastrointestinal Presentation in COVID-19 in Indonesia: A Case Report	2	1	1	0	1	2	1	1	0	0		1	0	0	0	0	0		1	0	1	0	1	0	2	0	0	0	0	1	0	1	1	0	0	0	0	0	0	0	0	1	0	1	0	0
13	Baettig	2020-04-19	Case series of coronavirus (SARS-CoV-2) in a military recruit school: clinical, sanitary and logistical implications	4	1	1	0	2	1	0	0	0	0		0	0	0	0	0	0		1	0	0	1	1	0	0	0	0	0	0	1	0	0	0	0	0	0	0	0	0	0	0	0	0	0	0	0
14	Bartiromo	2020-04-13	Threatening drug-drug interaction in a kidney transplant patient with coronavirus disease 2019 (COVID-19)	3	1	1	0	1	1	1	1	0	0	36	1	0	0	0	0	1	genetic disorder: senior-loken syndrome SLS, kidney transplantation	1	0	1	0	0	0	1	0	0	0	0	1	0	0	0	0	0	0	1	0	0	0	0	0	0	0	0	0
15	Bastola	2020-02-10	The first 2019 novel coronavirus case in Nepal	2	1	1	0	1	1	1	1	0	0		0	0	0	0	0	0		1	0	1	1	2	0	0	0	0	0	0	1	0	2	0	0	0	0	0	0	0	0	0	0	0	0	0	0
16	Beerkens	2020-03-27	COVID-19 pneumonia as a cause of acute chest syndrome in an adult sickle cell patient	5	1	1	0	1	1	1	0	0	0		1	0	0	0	0	1	sickle cell disease	1	0	1	0	2	0	0	0	0	0	0	2	0	2	0	0	0	0	0	0	0	0	0	0	0	2	0	0
17	Beltrán-Corbellini	2020-04-23	Acute-onset smell and taste disorders in the context of COVID-19: a pilot multicentre polymerase chain reaction based case-control study	3	1	1	0	79	3	1	0	0	0	61.6	0	0	0	0	0	0		0	0	0	0	0	0	0	0	0	0	0	0	0	0	0	0	0	1	0	0	0	0	0	0	0	0	0	0
18	Bénézit	2020-04-15	Utility of hyposmia and hypogeusia for the diagnosis of COVID-19	4	1	2	2	68	0	0	0	0	0		0	0	0	0	0	0		0	0	0	0	0	0	0	0	0	0	0	0	0	0	0	0	0	0	0	0	0	0	0	0	0	0	0	0
19	Bernard	2020-02-20	First cases of coronavirus disease 2019 (COVID-19) in France: surveillance, investigations and control measures, January 2020	4	1	1	0	3	3	1	1	1	0	31	0	0	0	0	0	0		1	1	1	0	1	1	1	0	0	0	0	1	0	0	0	0	0	0	0	0	1	1	0	0	0	0	1	0
20	Bhatraju	2020-05-11	Covid-19 in Critically Ill Patients in the Seattle Region - Case Series	5	1	1	0	24	3	1	1	1	1	64	1	1	0	1	0	1	cancer, chronic dialysis, chronic kidney disease, current or former tobacco smoker, hemorrhagic or ischemic stroke, obstuctive sleep apnea	1	1	0	0	1	0	0	0	0	0	0	1	0	1	1	0	0	0	1	1	0	0	0	0	0	0	1	0
21	Bhattacharya	2020-04-22	Recent apprise on coronavirus and its terrible insinuations	2	1	1	0	4	3	1	1	1	0		0	0	0	0	0	0		1	0	0	1	1	1	0	0	0	0	0	1	0	0	0	0	0	0	1	1	0	0	0	1	0	0	1	0
22	Bonomi	2020-04-04	A Rapid Fatal Evolution of Coronavirus Disease-19 in a Patient With Advanced Lung Cancer With a Long-Time Response to Nivolumab	3	1	1	0	1	1	1	0	1	0	65	1	0	0	1	0	1	lung CA, emphysema	1	1	0	1	1	0	0	0	0	0	1	0	0	1	0	0	0	0	0	0	0	0	0	0	0	0	0	0
23	Borges do Nasci	2020-04-03	Novel Coronavirus Infection (COVID-19) in Humans: A Scoping Review and Meta-Analysis	7	3	1	0	58663	3	1	1	1	1		1	1	1	0	0	1	chronic liver disease, "smoking"	1	1	1	0	1	0	1	0	0	0	0	1	0	1	1	0	0	0	0	1	0	0	0	1	0	0	1	0
24	Brussow	2020-03-08	The Novel Coronavirus - A Snapshot of Current Knowledge	1	3	0	0	278	3	0	0	0	0		1	1	1	0	0	1	cardiovascular disease non further specified,	1	1	1	0	1	0	0	0	0	0	0	1	0	1	0	0	0	0	0	0	0	0	0	1	0	0	0	0
25	Burhan	2020-04-16	Clinical Progression of COVID-19 Patient with Extended Incubation Period, Delayed RT-PCR Time-to-positivity, and Potential Role of Chest CT-scan	2	1	1	0	1	1	1	0	1	0	47	0	0	0	0	0	0		1	0	1	1	1	0	2	0	0	0	0	0	0	1	0	0	0	0	0	0	0	0	0	0	0	0	0	0
26	Canova	2020-04-26	Transmission risk of SARS-CoV-2 to healthcare workers -observational results of a primary care hospital contact tracing	4	1	1	0	2	3	1	0	0	1		0	0	0	0	0	0		1	0	1	1	1	0	0	0	0	0	0	1	0	1	0	0	0	0	0	0	0	0	0	0	0	0	0	0
27	Cao	2020-04-03	Clinical Features and Short-term Outcomes of 102 Patients with Corona Virus Disease 2019 in Wuhan	1	1	1	0	102	3	1	1	1	0	54	1	1	1	1	0	1	Cerebrovascular/ Cardiovascular disease; chronic kidney / liver disease; Malignancy	1	1	1	0	1	0	1	0	0	0	0	1	0	0	0	0	0	0	0	0	0	0	0	1	0	0	0	0
28	Cao	2020-04-04	Imaging and clinical features of patients with 2019 novel coronavirus SARS-CoV-2: A systematic review and meta-analysis	1	3	1	0	46959	3	1	1	1	1		1	1	1	1	0	1	tumor; cardiovascular disease; phthisi;s chronic hepatonephropathy	1	1	1	0	1	0	1	0	0	0	0	1	0	1	1	0	0	0	0	1	0	0	0	1	0	0	1	0
29	Carod-Artal	2020-04-25	Neurological complications of coronavirus and COVID-19	4	3	1	0	0	0	0	0	0	0		0	0	0	0	0	0		0	0	0	0	1	1	1	1	1	0	0	1	0	1	1	0	0	0	1	1	0	1	0	1	0	0	1	0
30	Caruso	2020-04-04	Chest CT Features of COVID-19 in Rome, Italy	3	1	1	0	158	3	1	1	1	1	57	0	0	0	0	0	0		0	0	0	0	1	0	0	0	0	0	0	1	0	1	0	0	0	0	0	0	0	0	0	0	0	0	0	0
31	Cellina	2020-04-19	Acute pulmonary embolism in a patient with COVID-19 pneumonia	3	1	0	0	1	1	1	0	1	0		1	0	0	0	0	1	overweight	1	0	1	0	1	0	0	0	0	0	0	0	0	1	0	0	0	0	0	0	0	0	0	0	0	0	0	0
32	Chan	2020-01-24	A familial cluster of pneumonia associated with the 2019 novel coronavirus indicating person-to-person transmission: a study of a family cluster	1	1	1	0	6	3	1	1	1	0		1	1	1	0	0	1	chronic sinusitis; benign intracranial tumor	1	0	1	0	1	0	1	0	0	0	0	1	1	1	0	0	0	0	1	1	0	0	0	0	0	1	0	0
33	Chan	2020-03-14	COVID-19: An Update on the Epidemiological, Clinical, Preventive and Therapeutic Evidence and Guidelines of Integrative Chinese–Western Medicine for the Management of 2019 Novel Coronavirus Disease	1	1	0	0	0	0	1	1	1	0		1	1	1	1	0	1	coronoary heart disease	1	0	1	0	1	0	1	0	0	0	0	1	0	1	1	0	1	0	0	0	0	0	0	1	0	0	0	0
34	Chau	2020-04-16	The Imperfect Cytokine Storm: Severe COVID-19 with ARDS in Patient on Durable LVAD Support	5	1	1	0	1	1	1	0	1	0		1	0	0	0	0	1	left ventricular assist decive (LVAD); obesity; chronic kidney disease; ischemic cardiomyopathy	1	1	1	0	1	0	0	0	0	0	0	0	0	2	0	0	0	0	0	0	0	0	0	2	0	0	0	0
35	Cheema	2020-04-02	Keratoconjunctivitis as the initial medical presentation of the novel coronavirus disease 2019 (COVID-19)	6	1	1	0	1	2	1	1	0	0		0	0	0	0	0	0		1	0	0	1	0	0	0	0	0	0	0	1	0	0	0	0	0	1	1	0	1	1	0	0	0	0	0	0
36	Chen	2020-01-29	Epidemiological and clinical characteristics of 99 cases of 2019 novel coronavirus pneumonia in Wuhan, China: a descriptive study	1	1	1	0	99	3	1	1	1	1	55.5	1	1	1	1	0	1	cardiovascular / cerebrovascular diseases; digestive system disease; endocrione system disease; malignant tumour; nervous system disease	1	1	1	0	1	0	0	0	0	0	1	1	0	1	0	0	0	0	1	1	0	0	0	1	0	1	1	0
37	Chen	2020-03-11	Clinical characteristics and intrauterine vertical transmission potential of COVID-19 infection in nine pregnant women: a retrospective review of medical records	1	1	1	0	9	2	1	1	0	0		1	0	0	0	0	0	pregnant	1	0	1	0	1	0	0	1	0	0	0	1	0	1	0	0	0	0	0	1	0	0	0	1	0	1	0	0
38	Chen	2020-03-13	A report of clinical diagnosis and treatment of nine cases of coronavirus disease 2019	1	1	1	0	9	3	1	1	1	0		0	0	0	0	0	0		0	0	0	0	1	0	0	0	0	0	0	1	0	0	0	0	0	0	0	0	0	0	0	0	0	0	0	0
39	Chen	2020-03-17	Clinical progression of patients with COVID-19 in Shanghai, China	1	1	1	0	249	3	1	1	1	0	51	1	1	1	1	0	1	cardiovascular disease; malignancy; Hepatitis B; HIV; cerebrovascular disease; digestive system disease; endocrine system disease (I have put diabetes on that)	1	1	1	0	1	0	1	0	1	0	0	1	0	1	0	0	0	0	1	1	0	0	0	0	0	0	1	0
40	Chen	2020-03-29	Clinical and immunological features of severe and moderate coronavirus disease 2019	1	1	1	0	21	3	1	0	1	0	56	1	0	1	0	0	0	unspecified comorbidities	1	1	1	0	1	0	1	0	0	0	0	1	0	1	1	1	1	0	0	0	0	0	0	1	0	0	1	0
41	Chen	2020-03-29	Clinical characteristics of 113 deceased patients with coronavirus disease 2019: retrospective study	1	1	1	0	274	3	1	1	1	1	62	1	1	1	1	0	1	cardiovascular disease; chronic heart failure; malignancy; Hepatitis B; HIV; cerebrovascular disease; chronic kidney disease; gastrointestinal disease; autoimmune disease;	1	1	0	0	1	0	1	0	1	0	0	1	0	1	1	1	0	0	0	0	0	0	0	1	0	0	1	0
42	Chen	2020-04-01	Differences between COVID-19 and suspected then confirmed SARS-CoV-2-negative pneumonia: a retrospective study from a single center	1	1	1	0	78	3	1	1	1	1	45	0	0	0	0	0	0		1	1	1	0	1	0	1	0	0	0	0	1	0	1	1	0	0	0	0	1	0	0	0	0	0	1	1	0
43	Chen	2020-04-04	A familial cluster, including a kidney transplant recipient, of Coronavirus Disease 2019 (COVID-19) in Wuhan, China	1	1	1	0	3	3	1	1	1	0		1	0	0	0	0	1	kidney transplanted; immunosupressed	1	1	1	1	2	0	1	0	0	0	0	1	0	1	0	0	0	0	0	0	0	0	0	0	0	0	0	0
44	Cheng	2020-02-26	First case of Coronavirus Disease 2019 (COVID-19) pneumonia in Taiwan	2	1	1	0	1	2	1	0	1	0		1	0	0	0	0	1	hypothyroidism	1	0	1	0	1	0	1	0	0	0	0	1	0	1	0	0	0	0	1	1	0	0	0	0	0	0	0	0
45	Cheung	2020-04-07	Gastrointestinal Manifestations of SARS-CoV-2 Infection and Virus Load in Fecal Samples from the Hong Kong Cohort and Systematic Review and Meta-analysis	1	1	1	0	59	3	1	1	1	1	45.1	0	0	0	0	0	0		0	0	0	0	1	0	0	0	0	0	0	1	0	1	0	0	0	0	0	0	0	0	0	0	0	0	0	0
46	Conde Cardona	2020-04-08	Neurotropism of SARS-CoV 2: Mechanisms and manifestations	6	1	1	0	0	3	1	1	1	1		1	0	1	1	0	1	parkinson's disease	0	0	0	0	1	0	0	0	1	0	1	1	0	1	0	0	0	0	0	0	0	0	0	1	0	0	1	0
47	Covid 19	2020-02-21	Early Epidemiological and Clinical Characteristics of 28 Cases of Coronavirus Disease in South Korea	6	1	1	0	28	3	1	1	1	1		1	1	1	1	0	1	chrionic rhinitis; dyslipidemia; surgery after lung cancer; hypothyroidism; asthma	1	0	1	0	1	1	1	0	0	0	0	1	0	1	1	0	0	0	0	1	0	0	0	1	0	0	1	0
48	Czarnecki-	2020-04-08	Rapid progression of inflammatory pulmonary infiltrates in severe acute respiratory syndrome coronavirus 2 infection in a young man	4	1	1	0	1	1	1	1	0	0		1	0	0	0	0	1	obese	1	0	1	0	1	0	1	0	0	0	0	1	0	1	0	0	0	0	1	0	0	0	0	0	0	0	0	0
49	Della Gatta AN	2020-04-21	COVID19 during pregnancy: a systematic review of reported cases	1	1	1	0	51	2	1	1	0	0	30	1	0	0	0	0	0	pregnant	1	1	1	0	1	0	1	1	0	0	0	1	0	1	0	0	0	0	0	1	0	0	0	1	0	0	0	0
50	Deng S-Q	2020-02-26	Characteristics of and Public Health Responses to the Coronavirus Disease 2019 Outbreak in China	1	1	1	0	41	0	0	0	0	0		1	1	1	1	0	1	CVD, Cerebral infarction,Parkinsons disease	0	0	0	0	1	1	1	0	1	0	0	1	0	1	0	0	0	0	0	0	0	0	1	0	0	1	1	0
51	Deng Y	2020-03-27	Clinical characteristics of fatal and recovered cases of coronavirus disease 2019 (COVID-19) in Wuhan, China: a retrospective study	1	1	1	0	225	3	1	0	1	1		1	1	1	1	0	1	Malignancy; heart disease; others	1	1	1	0	1	0	1	0	0	0	0	1	0	1	1	1	0	0	0	0	0	0	0	1	0	0	1	0
52	Deng Z	2020-04-01	Diagnosis and treatment of an acute severe pneumonia patient with COVID‐19: Case report	1	1	1	0	1	2	1	1	0	0		0	0	0	0	0	0		1	1	0	0	1	0	1	0	0	0	0	1	0	1	1	0	0	0	0	0	0	0	0	0	0	0	0	0
53	Di Mascio D	2020-04-16	Outcome of Coronavirus spectrum infections (SARS, MERS, COVID 1 -19) during pregnancy: a systematic review and meta-analysis	7	1	1	0	79	2	1	1	0	0	34.6	1	0	0	0	0	0	pregnant	0	0	0	0	1	0	0	0	0	0	0	1	0	1	0	0	0	0	0	0	0	0	0	0	0	1	0	0
54	Diao K	2020-02-11	HRCT imaging features in representative imported cases of 2019 novel coronavirus pneumonia	1	1	1	0	6	3	1	1	1	0	47.5	0	0	0	0	0	0		1	0	0	0	1	0	0	0	0	0	0	1	0	0	0	0	0	1	0	0	0	0	0	0	0	1	0	0
55	Ding D	2020-03-25	A cured patient with 2019-nCoV pneumonia	1	1	1	0	1	2	1	0	1	0		0	0	0	0	0	0		1	0	0	0	1	1	0	0	0	0	0	1	0	0	0	0	0	0	0	0	0	0	0	1	0	0	0	0
56	Ding Q	2020-03-21	The clinical characteristics of pneumonia patients coinfected with 2019 novel coronavirus and influenza virus in Wuhan, China	1	1	1	0	5	3	1	1	1	0		1	1	1	0	0	1	CVD, Influenza Virus, Tumor, HBV	1	0	0	0	1	0	1	0	0	0	0	1	1	1	1	1	0	1	0	1	0	0	0	1	0	1	1	0
57	Ding X	2020-04-24	Chest CT findings of COVID-19 pneumonia by duration of symptoms	1	1	1	0	112	3	1	0	0	0	55.8	0	0	0	0	0	0		0	0	0	0	1	0	1	0	1	0	0	1	0	1	1	0	0	0	0	1	0	0	0	1	0	0	1	0
58	Dong, X	2020-03-21	Eleven faces of coronavirus disease 2019	1	1	1	0	9	3	1	1	1	0	43.5	1	0	1	1	0	1	Heart disease; urticaria; influenza A pneumonia	1	1	1	1	1	0	1	0	1	0	0	1	0	1	1	0	0	0	1	1	0	0	0	1	0	0	1	0
59	Du, R	2020-04-08	Hospitalization and Critical Care of 109 Decedents with COVID-19 Pneumonia in Wuhan, China	1	1	1	0	109	3	1	0	1	1	70.7	1	1	1	1	0	1	Cardiovascular & cerebrovascular diseases; chronic digestive disorders; chronic renal insufficiency; peripheral vascular disease; malignancy; chronic hepatic insufficiency; autoimmune diseases	1	1	1	0	1	0	1	0	0	0	0	1	0	1	1	1	0	0	0	0	0	0	0	1	0	0	1	0
60	Du, Y	2020-04-04	Clinical Features of 85 Fatal Cases of COVID-19 from Wuhan: A Retrospective Observational Study	1	1	1	0	85	3	1	1	1	1	65.8	1	1	1	1	0	1	Coronary heart disease; cerebrovascular diseases; chronic liver disease; malignancy; chronic kidney disease	1	1	1	0	1	0	1	0	0	0	0	1	0	1	1	0	0	0	0	1	0	0	0	1	0	1	1	0
61	Easom, N	2020-03-31	Sixty-eight consecutive patients assessed for COVID-19 infection: Experience from a UK Regional infectious diseases Unit	4	1	1	0	68	3	1	1	1	1	42.5	0	0	0	0	0	0		1	0	1	1	1	0	0	0	0	0	0	1	0	1	0	0	0	0	0	1	0	0	0	1	0	1	1	0
62	Edrada, E	2020-04-21	First COVID-19 infections in the Philippines: a case report	2	1	1	0	2	3	1	1	1	0	42	0	0	0	0	0	0		1	1	1	0	1	1	0	0	0	0	2	1	0	2	0	0	0	0	0	1	0	0	0	0	0	0	0	0
63	Eliezer, M	2020-04-08	Sudden and Complete Olfactory Loss Function as a Possible Symptom of COVID-19	4	1	1	0	1	2	1	0	1	0		0	0	0	0	0	0		0	0	0	0	0	0	0	0	0	0	0	1	0	0	0	0	0	0	0	0	0	0	0	1	0	0	1	0
64	Escalera-Antezana, J	2020-04-06	Clinical features of the first cases and a cluster of Coronavirus Disease 2019 (COVID-19) in Bolivia imported from Italy and Spain	6	1	1	0	12	3	1	1	1	1	39	1	0	1	1	0	0		1	0	1	1	1	0	0	1	0	0	0	1	0	1	0	0	0	0	0	1	0	0	0	1	0	0	1	0
65	Escher, R	2020-04-14	Severe COVID-19 infection associated with endothelial activation	4	1	1	0	1	1	1	0	0	1	72	0	0	0	0	0	0		1	1	1	0	1	0	0	0	0	0	0	0	0	0	0	0	0	0	0	0	0	0	0	0	0	0	0	0
66	Estebanez, A	2020-04-16	Cutaneous manifestations in COVID-19: a new contribution	3	1	1	0	1	2	1	1	0	0	28	0	0	0	0	0	0		1	0	0	1	0	0	1	0	0	0	0	1	0	0	0	0	0	1	0	0	0	0	0	1	0	0	0	0
67	Fan, Z	2020-04-14	Clinical Features of COVID-19-Related Liver Damage	1	1	1	0	148	3	1	1	1	0	50	1	0	0	0	0	1	Liver disease	1	1	1	0	1	0	0	0	0	0	0	1	0	0	1	0	0	0	0	0	0	0	0	0	0	0	0	0
68	Fernandez-Ruiz, M	2020-04-18	COVID-19 in solid organ transplant recipients: a single-center case series from Spain	3	1	1	0	18	3	1	1	1	1	71	1	1	1	1	0	1	Organ transplant recipients; cancer; coronary artery disease; obesity; liver problems; kidney disease; obstructive sleep apnea-hypopnea syndrome; inflammatory bowel disease; cholangitis	1	1	1	0	1	0	0	1	0	0	0	1	0	1	1	0	0	0	1	1	0	0	0	1	0	1	0	0
69	Fidan, V	2020-04-16	New type of corona virus induced acute otitis media in adult	2	1	1	0	1	2	1	1	0	0	35	0	0	0	0	0	0		1	0	0	1	0	0	0	0	0	0	0	0	0	0	0	0	0	0	0	0	0	0	0	0	0	0	0	0
70	Firstenberg, M	2020-04-25	Isolation protocol for a COVID-2019 patient requiring emergent surgical intervention: case presentation	5	1	1	0	1	1	1	0	0	1	77	1	0	1	0	0	0		1	1	0	0	1	0	0	0	0	0	0	0	0	0	0	0	0	0	0	0	0	0	0	0	0	0	0	0
71	Fried, J	2020-04-04	The Variety of Cardiovascular Presentations of COVID-19	5	1	1	0	4	3	1	1	1	0	54.3	1	1	1	0	0	1	Hyperlipidemia; nonobstructive coronary artery disease; non-schemic cardiomyopathy; atrial fribrillation; heart and renal transplantation	1	1	1	0	1	0	0	0	0	0	0	1	0	1	0	0	0	0	0	0	0	0	0	0	0	1	0	0
72	Fu, L	2020-04-14	Clinical characteristics of coronavirus disease 2019 (COVID-19) in China: A systematic review and meta-analysis	7	3	1	0	3600	3	1	1	1	1	41	1	1	1	1	0	1	Cancer	1	1	1	0	4	4	4	0	4	0	0	4	0	4	4	4	0	4	4	4	0	0	0	4	0	4	4	0
73	Galougahi, M	2020-04-11	Olfactory Bulb Magnetic Resonance Imaging in SARS-CoV-2-Induced Anosmia: The First Report	2	1	1	0	1	0	0	0	0	0		0	0	0	0	0	0		0	0	0	0	0	0	0	0	0	0	0	0	0	0	0	0	0	0	0	0	0	0	0	0	0	0	0	0
74	Gane, S	2020-04-03	Isolated sudden onset anosmia in COVID-19 infection. A novel syndrome?	4	1	1	0	1	1	1	0	1	0	48	0	0	0	0	0	0		1	0	0	1	0	0	0	0	0	0	0	0	0	0	0	0	0	0	0	0	0	0	0	0	0	0	0	0
75	Garg, S	2020-04-17	Hospitalization Rates and Characteristics of Patients Hospitalized with Laboratory-Confirmed Coronavirus Disease 2019 - COVID-NET, 14 States, March 1-30, 2020	5	1	1	0	1470	3	1	1	1	1		1	1	1	1	0	1	Obesity; cardiovascular disease; neurologic disease; renal disease; immunosuppresive condition; gastrointestinal/liver disease; blood disorder; rheumatological/autoimmune disease; pregnancy	1	0	1	0	1	1	0	0	0	0	1	1	0	1	0	1	0	1	1	1	1	0	0	1	0	1	1	0
76	Ge, H	2020-03-20	The epidemiology and clinical information about COVID-19	7	3	1	0	0	3	1	0	1	0		1	1	1	1	0	1	Cardiovascular disease; malignancy	1	1	1	0	4	0	4	0	0	0	0	4	0	4	4	4	0	0	4	4	1	0	0	4	0	4	4	0
77	Gerard, D	2020-04-21	SARS-CoV-2: A new aetiology for atypical lymphocytes	4	1	1	0	1	2	1	0	0	1	74	0	0	0	0	0	0		0	0	0	0	1	0	0	0	0	0	0	0	0	1	0	0	0	0	0	0	0	0	0	0	0	0	0	0
78	Ghinai, I	2020-03-18	First known person-to-person transmission of severe acute respiratory syndrome coronavirus 2 (SARS-CoV-2) in the USA	5	1	1	0	2	3	1	0	1	0		1	0	0	1	0	0		1	0	1	1	1	0	1	0	1	0	0	1	0	1	1	1	0	0	0	0	0	0	0	0	0	0	1	0
79	Giacomelli, A	2020-03-28	Self-reported olfactory and taste disorders in SARS-CoV-2 patients: a cross-sectional study	3	1	3	2	59	3	1	0	1	1	60	0	0	0	0	0	0		1	0	1	0	1	0	1	0	0	0	0	1	0	1	0	0	0	0	1	1	0	0	0	0	0	0	1	0
80	Godaert, L	2020-04-20	Clinical characteristics of older patients: The experience of a geriatric short-stay unit dedicated to patients with COVID-19 in France	4	1	1	0	17	3	1	0	1	1	86.5	1	0	0	0	0	1	Inlammation; renal impairment; liver impairment	1	0	1	0	1	0	1	0	0	0	1	1	0	1	1	0	0	0	0	0	0	0	0	0	0	0	0	0
81	Goh, K	2020-03-23	(2020b, p108-118) Rapid Progression to Acute Respiratory Distress Syndrome: Review of Current Understanding of Critical Illness from COVID-19 Infection	1	1	1	0	1	1	1	0	1	0	64	0	0	0	0	0	0		1	1	1	0	1	0	0	0	1	0	0	0	0	1	0	0	0	0	0	0	0	0	0	0	0	0	0	0
82	Greenland, J	2020-03-21	COVID-19 Infection: Implications for Perioperative and Critical Care Physicians.	7	3	1	0	1651	0	0	0	0	0		0	0	0	0	0	0		1	1	1	0	1	0	1	0	0	0	0	1	0	1	0	0	0	0	0	0	0	0	0	1	0	0	1	0
83	Gross, A	2020-03-21	CT appearance of severe, laboratory-proven coronavirus disease 2019 (COVID-19) in a Caucasian patient in Berlin, Germany.	4	1	1	0	1	1	1	0	1	0	61	1	0	1	0	0	1	slightly impaired renal function	1	0	1	0	1	1	0	1	0	0	0	1	0	0	0	0	0	0	0	0	0	0	0	0	0	0	0	0
84	Guan, W	2020-02-29	Clinical Characteristics of Coronavirus Disease 2019 in China.	1	1	1	0	1099	3	1	1	1	1	47	1	1	1	1	0	1	coronary heart disease, cerebrovascular disease, hepatitis B infection, chronic renal disease, immunodeficiency	1	1	1	0	1	1	1	0	0	0	0	1	0	1	1	1	0	1	0	1	1	0	0	1	0	0	1	0
85	Guillen, E	2020-03-15	Case report of COVID-19 in a kidney transplant recipient: Does immunosuppression alter the clinical presentation?	3	1	1	0	1	1	1	0	1	0	50	1	0	0	0	0	1	end-stage renal disease	1	1	0	0	1	0	0	0	0	0	0	1	0	2	1	0	0	0	0	0	2	0	0	0	0	0	0	0
86	Guo, W	2020-03-25	Diabetes is a risk factor for the progression and prognosis of COVID-19.	1	1	1	0	174	3	1	1	1	1	59	1	1	1	1	0	1	Cardiovascular disease, malignancy, cerebrovascular disease, chronic liver disease, chronic kidney disease, immunodeficiency, hepatitis B infection	1	0	1	0	4	4	4	0	4	0	0	4	0	4	0	0	0	0	0	4	0	0	0	4	0	4	4	0
87	Gupta, N	2020-04-06	Clinical and epidemiologic profile of the initial COVID-19 patients at a tertiary care centre in India.	2	1	1	0	21	3	1	1	1	1	40	1	1	1	1	1	1	hypothyroidism, obstructive sleep apnea, migraine	1	0	1	0	4	0	0	0	0	0	0	4	0	4	0	0	0	0	0	4	0	0	0	0	0	0	4	0
88	Gutierrez-Ortiz, C	2020-04-19	Miller Fisher Syndrome and polyneuritis cranialis in COVID-19.	3	1	1	0	2	1	1	1	1	0	44.5	1	0	0	1	0	0		1	0	1	0	1	0	0	1	0	0	0	1	0	0	0	0	0	0	0	0	0	0	1	0	0	0	1	0
89	Han, C	2020-04-18	Digestive Symptoms in COVID-19 Patients With Mild Disease Severity: Clinical Presentation, Stool Viral RNA Testing, and Outcomes.	1	1	1	0	206	3	1	1	1	1	62.5	1	1	1	1	0	1	cerebrovascular disease, thyroid disease, gout	1	0	1	0	1	0	1	0	1	0	0	1	0	1	1	0	0	0	0	1	0	0	0	1	0	0	1	0
90	Han, R	2020-03-18	Early Clinical and CT Manifestations of Coronavirus Disease 2019 (COVID-19) Pneumonia.	1	1	1	0	108	3	1	1	1	1	45	0	0	0	0	0	0		0	0	0	0	4	0	4	0	0	0	0	4	0	0	0	0	0	0	0	4	0	0	0	4	0	0	4	0
91	Han, W	2020-02-20	The course of clinical diagnosis and treatment of a case infected with coronavirus disease 2019.	1	1	1	0	1	1	1	0	1	0		1	1	1	0	0	0		1	0	1	0	1	0	1	0	0	0	0	1	0	0	1	0	0	1	1	0	0	0	0	0	0	0	0	0
92	Han, X	2020-03-12	A Diabetic Patient With 2019-nCoV (COVID-19) Infection Who Recovered and Was Discharged From Hospital.	1	1	1	0	1	1	1	1	0	0	23	1	1	0	0	0	0		1	0	1	0	1	0	0	0	0	0	0	1	0	0	0	0	0	0	0	0	0	0	0	0	0	0	0	0
93	Han, X	2020-04-01	Novel Coronavirus Pneumonia (COVID-19) Progression Course in 17 Discharged Patients: Comparison of Clinical and Thin-Section CT Features During Recovery.	1	1	1	0	17	3	1	1	1	0	40	1	1	1	1	0	1	pituitary adenoma	1	0	1	0	1	0	1	0	0	0	0	1	0	1	1	0	0	0	0	1	0	0	0	1	0	0	1	0
94	Han, Y	2020-04-07	A comparative-descriptive analysis of clinical characteristics in 2019-coronavirus-infected children and adults.	1	1	1	0	25	3	1	1	1	0	44	1	1	1	0	0	0		1	0	1	0	1	0	1	0	0	0	0	1	0	1	0	0	0	0	0	1	0	0	0	1	0	0	0	0
95	Hao, W	2020-02-25	Clinical features of atypical 2019 novel coronavirus pneumonia with an initially negative RT-PCR assay.	1	1	1	0	1	1	1	0	1	0	58	0	0	0	0	0	0		1	0	1	0	1	0	1	0	0	0	0	0	0	0	0	0	0	0	0	1	0	0	0	0	0	0	0	0
96	Hase, R	2020-04-03	A case of imported COVID-19 diagnosed by PCR-positive lower respiratory specimen but with PCR-negative throat swabs.	2	1	1	0	1	2	1	1	0	0	35	0	0	0	0	0	0		1	0	1	0	1	0	0	0	0	0	0	0	0	0	0	0	0	0	0	0	0	0	0	0	0	0	0	0
97	He, J	2020-03-29	Characteristic ECG Manifestations in Patients with COVID-19.	1	1	1	0	2	3	1	0	1	0	68	1	1	1	0	0	0		1	0	1	0	0	0	0	0	0	0	0	0	0	1	0	0	0	0	0	0	0	0	0	0	0	0	0	0
98	He, R	2020-04-12	The clinical course and its correlated immune status in COVID-19 pneumonia.	1	1	1	0	204	3	1	1	1	1	49	1	1	1	1	0	1	malignancy, chronic liver disease, cardivascular disease, cerebral aneurysm, urologic disease, endocrine disease (not diabetes)	1	0	1	0	4	0	4	0	0	0	0	4	0	4	1	0	0	0	0	4	0	0	0	4	0	0	4	0
99	Hedou, M	2020-04-21	Comment on "Cutaneous manifestations	4	1	1	0	103	3	1	1	1	1	47	0	0	0	0	0	0		1	1	1	1	0	0	0	0	0	0	0	0	0	0	0	0	0	0	0	0	0	0	0	0	0	0	0	0
100	Heidari, F	2020-04-14	Anosmia as a prominent symptom of COVID-19 infection.	2	1	1	0	23	3	1	1	1	0	37.4	0	0	0	0	0	0		0	0	0	0	1	0	1	0	0	0	0	0	0	0	0	0	0	0	0	0	0	0	0	1	0	0	0	0
101	Henry, B	2020-04-19	Gastrointestinal symptoms associated with severity of coronavirus disease 2019 (COVID-19): a pooled analysis.	7	3	1	0	1989	0	0	0	0	0		0	0	0	0	0	0		0	0	0	0	0	0	0	0	0	0	0	0	0	0	0	0	0	0	0	0	0	0	0	0	0	0	0	0
102	Henry, D	2020-04-16	Urticarial eruption in COVID-19 infection.	4	1	1	0	1	2	1	1	0	0	27	0	0	0	0	0	0		1	0	1	0	2	2	0	0	0	0	0	0	0	0	0	0	0	0	0	1	0	0	0	0	0	2	0	0
103	Hillaker, E	2020-04-14	Delayed Initiation of Remdesivir in a COVID-19 Positive Patient.	5	1	1	0	1	1	1	1	0	0	40	1	0	0	0	1	1	obesity, hypercholesterolemia	1	1	1	0	1	0	0	0	0	0	0	1	0	1	0	0	0	0	0	0	0	0	2	0	0	0	0	0
104	Hoehl, S	2020-02-19	Evidence of SARS-CoV-2 Infection in Returning Travelers from Wuhan, China.	4	1	1	0	2	0	0	0	0	0		0	0	0	0	0	0		1	0	1	0	0	0	0	0	0	0	0	0	0	0	0	0	0	0	0	1	0	0	0	0	0	0	0	0
105	Holshue, M	2020-02-01	First Case of 2019 Novel Coronavirus in the United States.	5	1	1	0	1	1	1	1	0	0	35	1	0	0	0	0	1	hypertriglyceridemia	1	0	1	0	1	0	1	0	0	0	0	1	0	0	0	0	0	0	2	0	0	0	0	0	0	0	0	0
106	Hormati, A	2020-03-21	Can COVID-19 present unusual GI symptoms?	2	1	1	0	0	0	1	1	1	1		0	0	0	0	0	0		0	0	0	0	0	0	0	0	0	0	0	0	0	0	0	0	0	0	0	0	0	0	0	1	0	0	0	0
107	Hosoda, T	2020-03-19	SARS-CoV-2 enterocolitis with persisting to excrete the virus for about two weeks after recovering from diarrhea: A case report.	2	1	1	0	1	2	1	0	0	1	81	1	0	0	0	0	1	gastrectomy for gastric cancer 5 years prior to COVID-19	1	0	1	0	0	0	0	0	0	0	0	0	0	0	0	0	0	0	0	1	0	0	0	0	0	0	0	0
108	Hsih, W	2020-03-30	Featuring COVID-19 cases via screening symptomatic patients with epidemiologic link during flu season in a medical center of central Taiwan.	1	1	1	0	2	3	1	1	1	0	45	1	0	0	0	0	1	coronary artery disease	1	0	1	0	1	0	0	0	0	0	0	1	0	1	1	0	0	0	1	1	0	0	0	0	0	0	0	0
109	Hu, X	2020-02-12	CT imaging of two cases of one family cluster 2019 novel coronavirus (2019-nCoV) pneumonia: inconsistency between clinical symptoms amelioration and imaging sign progression.	1	1	1	0	2	3	1	1	1	0	42.5	1	0	0	0	0	1	Hepatitits B	1	0	1	0	1	1	0	0	0	0	0	1	1	0	0	0	0	0	1	0	0	0	0	1	0	0	1	0
110	Hu, Y	2020-04-22	Prevalence and severity of corona virus disease 2019 (COVID-19): A systematic review and meta-analysis.	7	3	1	0	47344	3	1	1	1	1		1	1	1	0	0	1	cardiovascular disease, malignancy	0	0	0	0	4	0	4	0	0	0	0	4	0	4	0	0	0	0	0	0	0	0	0	0	0	0	0	0
111	Hu, Z	2020-03-24	Clinical characteristics of 24 asymptomatic infections with COVID-19 screened among close contacts in Nanjing, China.	1	1	1	0	24	3	1	1	1	1	32.5	1	1	1	0	0	1	coronary heart disease, cerebrovascular disease, chronic renal disease	1	1	1	0	1	2	1	0	1	0	0	1	0	0	0	0	0	1	0	0	0	0	0	0	0	0	0	0
112	Huang	2020-03-01	2019 novel coronavirus disease (COVID-19) in Taiwan: Reports of two cases from Wuhan, China	1	1	1	0	2	2	1	0	0	1		0	0	0	0	0	0		1	0	1	0	1	0	0	1	0	0	0	1	0	0	0	0	0	0	0	0	0	0	0	0	0	0	0	0
113	Huang	2020-04-03	Implications for Online Management: Two Cases with COVID-19	1	1	1	0	2	1	1	1	0	0		0	0	0	0	0	0		1	1	1	1	1	0	1	1	0	0	1	1	0	1	0	0	0	0	1	0	0	0	1	1	0	1	0	0
114	Huang	2020-04-10	Epidemiology and Clinical Characteristics of COVID-19	1	3	1	0	882	3	1	1	1	1		0	0	0	0	0	0		0	0	0	0	1	0	1	0	0	0	0	1	0	1	0	0	0	0	1	0	0	0	0	0	0	0	1	0
115	Huang, C	2020-01-28	Clinical features of patients infected with 2019 novel coronavirus in Wuhan, China.	1	1	1	0	41	3	1	1	1	1	49	1	1	1	1	0	1	cardiovascular disease, malignancy, chronic liver disease	1	1	1	0	1	0	1	0	0	0	0	1	0	2	1	1	0	0	0	0	0	0	0	1	0	0	1	0
116	Huang, J	2020-04-04	COVID-19 in posttransplant patients-report of 2 cases.	1	1	1	0	2	1	1	0	1	0	54.5	1	0	0	0	0	1	bone marrow transplantation after myeloid leukemia; kidney transplantation	1	1	1	0	1	0	0	0	0	0	0	1	0	2	0	0	0	0	1	1	0	0	0	0	0	0	0	0
117	Huang, J	2020-04-12	Fatal outcome in a liver transplant recipient with COVID-19.	1	1	1	0	1	1	1	0	1	0	59	1	0	0	0	0	1	hepatitis B, decompensated cirrhosis, liver transplant	1	0	1	0	1	1	1	0	0	0	0	1	0	2	0	0	0	0	0	0	0	0	0	0	0	0	0	0
118	Huang, L	2020-04-14	Rapid asymptomatic transmission of COVID-19 during the incubation period demonstrating strong infectivity in a cluster of youngsters aged 16-23 years outside Wuhan and characteristics of young patients with COVID-19: A prospective contact-tracing study.	1	1	1	0	8	3	1	1	0	0	22	1	0	0	0	0	1	overweight, chronic gastritis, fatty-liver	1	0	1	0	1	4	1	0	4	0	0	1	4	4	1	4	0	1	4	4	4	0	0	4	0	4	4	0
119	Hunt	2020-03-28	A Case of COVID-19 Pneumonia in a Young Male with Full Body Rash as a Presenting Symptom	5	1	1	0	1	1	1	1	0	0		0	0	0	0	0	0		1	1	0	0	1	0	0	0	0	0	0	0	0	0	0	0	0	0	0	0	0	0	0	0	0	0	0	0
120	Inciardi	2020-03-29	Cardiac Involvement in a Patient With Coronavirus Disease 2019 (COVID-19)	3	1	1	0	1	2	1	0	1	0		0	0	0	0	0	0		1	1	1	0	1	0	1	0	0	0	0	1	0	0	0	0	0	0	0	0	0	0	0	0	0	0	0	0
121	Jansen	2020-04-15	A novel presentation of COVID-19 via community acquired infection	5	1	1	0	1	1	1	0	0	1		0	0	0	0	0	0		1	1	1	0	0	0	1	0	0	0	1	1	0	1	0	0	0	0	0	0	0	0	0	0	0	0	0	0
122	Jiang	2020-03-07	Review of the Clinical Characteristics of Coronavirus Disease 2019 (COVID-19	1	3	1	0	783	3	1	1	1	1		0	0	0	0	0	0		0	0	0	0	1	0	1	0	0	0	1	1	0	1	1	1	0	0	1	1	0	0	0	1	0	0	1	0
123	Jie	2020-04-21	Clinical and Dynamic Computed Tomography Features of 24 Patients With Coronavirus Disease 2019	1	1	1	0	24	3	1	1	1	1	48.8	1	1	1	1	0	1	lymphoma, coronary heart disease	1	1	1	0	1	0	1	0	0	0	0	1	0	1	0	0	0	0	0	1	0	0	0	1	0	1	1	0
124	Jin	2020-03-21	Rhabdomyolysis as Potential Late Complication Associated with COVID-19	1	1	1	0	1	1	1	0	1	0		0	0	0	0	0	0		1	0	1	0	1	0	2	0	0	0	0	1	0	1	0	0	0	0	0	0	0	0	2	2	0	0	0	0
125	Jin	2020-03-28	Epidemiological, clinical and virological characteristics of 74 cases of coronavirus-infected disease 2019 (COVID-19) with gastrointestinal symptoms	1	1	1	0	651	3	1	1	1	1		1	1	1	1	0	1	chronic liver disease, cancer, chronic renal disease, heart disease, pregnancy , immunosuppression	1	1	1	0	1	0	1	0	0	0	0	1	0	1	1	1	0	1	1	1	0	0	0	1	0	0	1	0
126	Jin	2020-03-30	COVID-19 in a patient with chronic lymphocytic leukaemia	1	1	1	0	1	1	1	1	0	0		1	0	0	0	0	1	chronic lymphocytic leukaemia	1	0	1	0	1	0	0	0	0	0	0	1	0	1	1	0	0	0	0	1	0	0	0	0	0	0	0	0
127	Joob	2020-03-17	COVID-19 can present with a rash and be mistaken for dengue	2	1	1	0	1	0	0	0	0	0		0	0	0	0	0	0		0	0	0	0	1	0	0	0	0	0	0	0	0	1	0	0	0	0	0	0	0	0	0	0	0	0	0	0
128	Joob	2020-03-18	Hemorrhagic Problem Among the Patients With COVID-19: Clinical Summary of 41 Thai Infected Patients	2	1	1	0	41	3	1	1	1	1		0	0	0	0	0	0		1	0	1	0	1	0	0	0	0	0	0	0	0	0	0	0	0	0	0	0	0	0	0	0	0	0	0	0
129	Joob	2020-03-28	Arthralgia as an initial presentation of COVID-19: observation	2	1	1	0	1	2	0	0	0	0		0	0	0	0	0	0		1	0	1	0	1	0	0	0	0	0	0	0	0	1	0	0	0	0	0	0	0	0	0	0	0	0	0	0
130	Joshi	2020-04-27	Clinical Profile of Cases of COVID-19 in Far Western Province of Nepal	2	1	1	0	4	3	1	1	0	0		1	0	0	0	0	1	chronic allergic rhinitis	1	0	1	0	1	0	0	0	0	0	0	1	0	0	0	0	0	0	0	0	0	0	0	0	0	0	0	0
131	Karami	2020-04-14	Mortality of a pregnant patient diagnosed with COVID-19: A case report with clinical, radiological, and histopathological findings	2	1	1	0	1	2	1	1	0	0		0	0	0	0	0	0		1	1	1	0	1	0	0	0	0	0	0	1	0	1	0	0	0	0	0	0	0	0	0	1	0	0	0	0
132	Kates	2020-04-25	Earliest cases of coronavirus disease 2019 (COVID-19) identified in solid organ transplant recipients in the United States	5	1	1	0	4	3	1	0	1	1		1	1	1	1	0	1	received transplant	1	0	1	1	1	1	1	1	0	0	1	1	0	1	0	0	0	0	0	1	0	0	0	0	0	0	0	0
133	Khodamoradi	2020-04-10	Co-infection of Coronavirus Disease 2019 and Influenza A: A Report from Iran	2	1	1	0	4	3	1	1	1	1		1	0	1	0	0	1	ischemic cerebrovascular accident	1	0	1	0	1	1	0	1	0	0	0	1	0	1	0	0	0	0	0	0	0	0	1	1	0	1	1	0
134	Kim	2020-02-10	The First Case of 2019 Novel Coronavirus Pneumonia Imported into Korea from Wuhan, China: Implication for Infection Prevention and Control Measures	2	1	1	0	1	2	1	1	0	0	35	1	0	0	0	0	1	obesity	1	0	1	0	1	1	0	0	0	0	0	2	0	0	2	0	0	2	0	1	0	0	0	1	0	0	0	0
135	Kim	2020-04-04	Clinical Course and Outcomes of Patients with Severe Acute Respiratory Syndrome Coronavirus 2 Infection: a Preliminary Report of the First 28 Patients from the Korean Cohort Study on COVID-19	2	1	1	0	28	3	1	1	1	1	40	1	1	0	1	0	1	asthma, liver disease, malignancy	1	0	1	1	1	0	1	0	0	0	0	1	0	1	1	0	0	0	1	1	0	0	0	1	0	0	1	0
136	Kim	2020-04-14	COVID-19-related myocarditis in a 21-year-old female patient	2	1	1	0	1	2	1	1	0	0		0	0	0	0	0	0		0	0	0	0	1	0	0	0	0	0	0	1	0	1	1	0	0	0	0	0	0	0	0	0	0	0	0	0
137	Kimball	2020-03-04	Asymptomatic and Presymptomatic SARS-CoV-2 Infections in Residents of a Long-Term Care Skilled Nursing Facility - King County, Washington, March 2020	5	1	1	0	23	3	1	0	1	1	80.7	1	1	0	1	0	1	cardiovascular disease, cerebrovascular accident, renal disease, received hemodialysis, cognitive impairment, obesity	1	0	0	1	1	1	0	1	1	0	1	1	0	1	0	0	0	2	2	1	0	0	0	1	0	0	1	0
138	Klopfenstein	2020-04-20	Features of anosmia in COVID-19	4	1	1	0	54	3	1	1	1	1	47	1	1	1	1	0	1	asthma, cardiovascular disease, malignancy, immunosuppression	1	1	1	0	1	0	1	0	0	0	0	1	1	1	1	1	0	1	1	1	1	1	0	1	0	0	1	0
139	Lai	2020-02-25	Asymptomatic carrier state, acute respiratory disease, and pneumonia due to severe acute respiratory syndrome coronavirus 2 (SARS-CoV-2): Facts and myths	1	1	1	0	970	3	1	1	1	1		1	1	1	1	0	1	chronic liver disease, chronic kidney disease, malignancy	1	0	1	0	1	1	1	0	0	0	0	1	0	1	1	0	0	0	0	1	0	0	0	1	0	0	1	0
140	Lai T	2020-02-23	Severe acute respiratory syndrome coronavirus 2 (SARS-CoV-2) and coronavirus disease-2019 (COVID-19): The epidemic and the challenges	1	3	1	0	278	3	1	0	1	0		1	1	1	1	0	1	Cardio, Malignancy, chronic kidney, chronic liver	1	1	1	1	1	0	0	0	0	0	0	1	0	1	0	0	1	0	1	1	0	0	0	1	0	0	1	0
141	Lake M	2020-03-20	What we know so far: COVID-19 current clinical knowledge and research	1	3	1	0	41	3	1	0	1	0	49	1	1	1	0	0	1	Cardio	1	1	1	0	1	0	1	0	0	0	0	1	0	1	0	1	1	0	1	0	0	0	0	1	0	0	1	0
142	Lechien J	2020-04-06	Olfactory and gustatory dysfunctions as a clinical presentation of mild-to-moderate forms of the coronavirus disease (COVID-19): a multicenter European study	4	1	3	2	417	3	1	1	1	1	37	1	1	1	1	0	1	Allergic rhinitis, hypothyroidism and multiple others	1	0	1	1	1	0	1	0	0	0	0	1	0	1	0	0	1	1	1	1	0	0	0	1	0	0	1	0
143	Lee IC	2020-04-04	Gastrointestinal and Liver Manifestations in Patients with COVID-19	1	3	1	0	2097	0	0	0	0	0		0	0	0	0	0	0		0	0	0	0	0	0	0	0	0	0	0	0	0	0	0	0	0	0	0	0	0	0	0	0	0	0	0	0
144	Lee NY	2020-03-22	A case of COVID-19 and pneumonia returning from Macau in Taiwan: Clinical course and anti-SARS-CoV-2 IgG dynamic	2	1	1	0	1	2	1	0	1	0	46	1	0	1	0	0	0		1	0	1	0	1	0	1	0	0	0	0	1	0	1	0	0	0	0	0	0	0	0	0	0	0	0	0	0
145	Lei S	2020-04-05	Clinical characteristics and outcomes of patients undergoing surgeries during the incubation period of COVID-19 infection	1	1	1	0	34	3	1	1	1	1	55	1	1	1	1	0	1	Cardiovascular, cerebrovascular, chronic kidney	1	1	1	0	1	0	1	0	1	0	0	1	0	1	1	0	0	0	0	1	0	0	0	1	0	0	1	0
146	Lei Z	2020-04-13	A cross-sectional comparison of epidemiological and clinical features of patients with coronavirus disease (COVID-19) in Wuhan and outside Wuhan, China	1	1	1	0	119	3	1	1	1	1		1	0	0	1	0	1	Cardiovascular, cerebrovascular, Digestive, MalignancyEndocrine	1	1	1	0	1	0	0	0	0	0	0	1	0	1	0	0	0	0	0	1	0	0	0	1	0	0	0	0
147	Lescure F	2020-04-01	Clinical and virological data of the first cases of COVID-19 in Europe: a case series	4	1	1	0	5	3	1	1	1	1		1	0	1	0	0	1	Malignancy, Gout	1	1	1	0	1	0	0	0	0	0	0	1	0	1	0	0	0	0	0	0	1	1	0	0	0	0	0	0
148	LeVine S	2020-04-22	Case Report: The First Case of Novel Coronavirus Disease (COVID-19) in Bhutan	2	1	1	0	1	1	1	0	0	1	76	1	0	1	0	0	1	neuropathy, mantle cell carcinoma	1	0	1	0	2	0	1	0	0	0	0	1	0	2	0	0	0	0	0	0	0	0	0	0	0	0	0	0
149	Li J	2020-04-20	COVID-19 infection may cause ketosis and ketoacidosis	1	1	1	0	658	3	1	1	1	1		1	1	1	1	0	1	cardiovascular, cerebrovascular, chronic kidney, malignancy, Digestive disorder, hepatitis	1	1	1	0	1	0	1	1	0	0	0	1	0	1	0	0	0	0	0	0	0	0	0	0	0	1	1	0
150	Li K	2020-03-03	The Clinical and Chest CT Features Associated with Severe and Critical COVID-19 Pneumonia	1	1	1	0	83	3	1	1	1	0	46	1	1	1	1	0	1	Heart disease	1	1	1	0	1	0	0	0	0	0	0	1	0	1	1	0	0	0	0	1	0	0	0	1	0	1	1	0
151	Li LQ	2020-03-13	COVID‐19 patients' clinical characteristics, discharge rate, and fatality rate of meta‐analysis	1	3	1	0	1995	3	1	1	1	0		0	0	0	0	0	0		1	0	1	0	1	0	1	0	1	0	0	1	0	1	1	1	1	1	0	1	0	0	0	1	0	0	1	0
152	Li NH	2020-04-07	Maternal and neonatal outcomes of pregnant women with COVID-19 pneumonia: a case-control study	1	1	1	0	16	2	1	1	0	0	31	1	0	0	0	0	1	Polycystic ovarial syndrom, hepatitis B	1	0	1	0	1	1	0	0	0	0	0	1	0	1	0	0	0	0	0	1	0	0	0	0	0	0	0	0
153	Li xiao-Jin	2020-04-18	A case of a readmitted patient who recovered from COVID-19 in Chengdu, China	1	1	1	0	1	1	1	0	1	0	41	0	0	0	0	0	0		1	1	1	0	1	0	0	0	0	0	0	1	0	0	0	0	0	0	0	0	0	0	0	0	0	1	0	0
154	Li, Rui-Lin	2020-04-28	Atypical presentation of SARS-CoV-2 infection: A case report	1	1	1	0	1	2	1	0	0	1	74	1	0	1	0	0	0		1	0	1	0	0	0	1	1	0	0	0	0	0	0	0	0	0	0	0	0	0	0	0	0	0	0	0	0
155	Li, Ruoqing	2020-04-07	Clinical characteristics of 225 patients with COVID-19 in a tertiary Hospital near Wuhan, China	1	1	1	0	225	3	1	0	0	0	50	1	0	1	0	0	0		1	0	1	0	1	1	1	0	0	0	0	1	0	1	1	0	0	0	0	1	0	0	0	0	0	1	1	0
156	Li, Yang-Kai	2020-04-02	Clinical and Transmission Characteristics of Covid-19 - A Retrospective Study of 25 Cases from a Single Thoracic Surgery Department	1	1	3	2	25	3	1	1	1	0		1	1	1	1	0	1	Coronary	1	0	1	1	1	0	1	0	0	0	0	1	0	1	0	0	0	0	0	0	0	0	0	1	0	0	0	0
157	Li, Youjiang	2020-04-21	Positive result of Sars-Cov-2 in faeces and sputum from discharged patient with COVID-19 in Yiwu, China	1	1	1	0	13	3	1	1	1	1	52	0	0	0	0	0	0		1	0	0	1	1	0	1	0	0	0	0	1	0	1	0	0	0	0	0	1	0	0	0	1	0	0	0	0
158	Lian, Jiangshan	2020-03-27	Analysis of Epidemiological and Clinical features in older patients with Corona Virus Disease 2019 (COVID-19) out of Wuhan	1	1	1	0	788	3	1	1	1	1		1	1	1	1	0	1	Heart disease, Chronic liver disease, chronic renal disease, cancer, immunosuppression	1	1	1	0	1	0	1	0	0	0	0	1	0	1	0	1	1	1	0	1	0	0	0	1	0	0	1	0
159	Liang, Ting	2020-04-16	Evolution of CT findings in patients with mild COVID-19 pneumonia	1	1	1	0	88	3	1	1	1	1	43	0	0	0	0	0	0		0	0	0	0	1	0	1	0	0	0	0	1	0	1	1	0	0	0	0	1	0	0	0	1	0	0	1	0
160	Liang, W.	2020-02-26	Diarrhoea may be underestimated: A missing link in 2019 novel coronavirus	1	3	1	0	146	3	1	0	0	0	50.3	1	0	0	0	0	0		0	0	0	0	1	0	1	1	0	0	0	1	0	1	0	1	1	0	0	0	0	0	0	1	0	0	1	0
161	Liew, Jia Ren Perry	2020-04-04	Clinics in Diagnostic Imaging: COVID-19 atypical pneumonia	2	1	1	0	1	1	1	0	1	0	53	1	0	0	0	0	1	metabolic syndrom, spinal spondylosis	1	1	1	0	1	0	0	0	0	0	0	1	0	0	0	0	0	0	0	0	0	0	0	0	0	0	0	0
162	Lillie, Patrick J.	2020-03-03	Novel coronavirus disease (Covid-19): The first two patients in the UK with person to person transmission	4	1	1	0	2	3	1	1	1	0		0	0	0	0	0	0		1	0	1	0	1	0	0	1	0	0	0	1	0	0	0	0	0	1	0	1	0	0	0	1	0	0	0	0
163	Lim, Jaegyun	2020-02-15	Case of the Index Patient Who Caused Tertiary Transmission of COVID-19 Infection in Korea: the Application of Lopinavir/Ritonavir for the Treatment of COVID-19 Infected Pneumonia Monitored by Quantitative RT-PCR	1	1	1	0	1	1	1	0	1	0	54	0	0	0	0	0	0		1	0	1	0	1	1	0	0	0	0	0	2	0	0	0	0	0	0	0	0	0	0	0	1	0	0	1	0
164	Lin, Lu	2020-04-04	Gastrointestinal symptoms of 95 cases with SARS-CoV-2 infection	1	1	1	0	95	3	1	1	1	1	45	1	1	1	1	0	1	Cardio-cerebrovascular, malignancy, chronic kidney disease	1	0	1	0	1	0	0	0	0	0	0	0	0	0	0	0	0	0	0	0	0	0	0	0	0	0	0	0
165	Ling, Peng	2020-04-01	Improved Early Recognition of Coronavirus Disease-2019 (COVID-19): Single-Center Data from a Shanghai Screening Hospital	1	1	1	0	11	3	1	1	1	0	41	0	0	0	0	0	0		1	0	1	0	1	0	0	0	0	0	0	1	0	1	0	0	0	0	1	1	0	0	1	0	0	0	0	0
166	Liu W	2020-03-03	Analysis of factors associated with disease outcomes in hospitalized patients with 2019 novel coronavirus disease	1	1	1	0	78	3	1	1	1	0	38	1	1	1	1	0	1	cancer	1	1	1	0	1	0	0	0	0	0	0	1	0	1	0	0	0	0	0	0	0	0	0	0	0	0	0	0
167	Liu Y	2020-04-26	Awareness of mental health problems in patients with coronavirus disease 19 (COVID-19): A lesson from an adult man attempting suicide	1	1	3	2	1	1	1	0	1	0		0	0	0	0	0	0		1	0	1	0	1	1	0	0	0	0	0	0	0	0	0	0	0	0	0	0	0	0	1	0	0	0	0	0
168	Liu YC	2020-02-13	A Locally Transmitted Case of SARS-CoV-2 Infection in Taiwan	2	1	1	0	2	3	1	0	1	0		1	1	0	0	0	0		1	0	1	0	1	0	0	0	0	0	0	2	0	0	0	0	0	0	2	2	0	0	0	1	0	0	0	0
169	Liu, Bin	2020-04-04	Successful treatment of severe COVID-19 pneumonia in a liver transplant recipient	1	1	1	0	1	1	1	0	1	0	50	1	0	0	0	0	1	liver transplant, immunosupp	1	0	1	0	1	0	0	0	0	0	0	0	0	1	0	0	0	0	0	0	0	0	0	0	0	0	0	0
170	Liu, Chun	2020-04-23	Clinical features and multidisciplinary treatment outcome of COVID-19 pneumonia: A report of three cases	1	1	1	0	3	3	1	1	1	1		1	1	1	1	0	1	Cancer, Chronic Kidney disease	1	0	1	0	1	1	1	0	0	0	0	1	0	1	0	0	1	0	0	0	0	0	0	1	0	0	0	0
171	Liu, Chunbao	2020-04-26	18F-FDG PET/CT and Serial Chest CT Findings in a COVID-19 Patient With Dynamic Clinical Characteristics in Different Period	1	1	1	0	1	1	1	1	0	0	37	0	0	0	0	0	0		1	0	1	0	1	0	0	0	0	0	0	2	0	0	2	0	0	0	0	0	0	0	0	0	0	0	0	0
172	Liu, Dehan	2020-03-19	Pregnancy and Perinatal Outcomes of Women With Coronavirus Disease (COVID-19) Pneumonia: A Preliminary Analysis	1	1	1	0	15	2	1	1	0	0	32	1	0	0	0	0	1	thalassemia. Gestational diabetes	1	0	1	0	1	0	1	0	0	0	0	1	0	1	0	0	0	0	0	1	0	0	0	1	0	0	0	0
173	Liu, Kai	2020-03-17	Clinical features of COVID-19 in elderly patients: A comparison with young and middle-aged patients	1	1	1	0	56	3	1	1	1	1	57.5	1	1	1	0	0	1	CKD, CHD, Liver disease	1	1	1	0	1	0	1	0	0	0	0	1	0	1	0	0	1	1	1	0	0	0	0	0	0	0	0	0
174	Liu, Kui	2020-02-12	Clinical characteristics of novel coronavirus cases in tertiary hospitals in Hubei Province	1	1	1	0	137	3	1	1	1	1	57	1	1	1	1	0	1	CVD, Malignancy	1	1	1	0	1	0	1	0	0	0	0	1	0	1	1	1	0	0	0	0	0	0	0	1	0	0	1	0
175	Liu, Peng	2020-02-06	2019 Novel Coronavirus (2019-nCoV) Pneumonia	1	1	1	0	1	2	1	0	1	0		0	0	0	0	0	0		1	0	1	0	1	0	0	0	0	0	0	0	0	0	0	0	0	0	0	0	0	0	0	0	0	0	0	0
176	Lo IL	2020-04-01	Evaluation of SARS-CoV-2 RNA shedding in clinical specimens and clinical characteristics of 10 patients with COVID-19 in Macau	1	1	1	0	10	3	1	1	1	0	54	1	0	1	0	0	1	dyslipidemia, past hepatitis B	1	0	1	0	1	0	0	0	1	0	0	1	0	1	0	0	0	1	1	1	0	0	0	1	0	0	0	0
177	Loffredo L	2020-04-25	Conjunctivitis and COVID-19: a meta-analysis	3	3	1	0	1167	3	1	0	0	0	57.5	0	0	0	0	0	0		1	0	1	0	0	0	0	0	0	0	0	0	0	0	0	0	0	0	0	0	1	1	0	0	0	0	0	0
178	Lovato A	2020-04-15	Clinical Presentation of COVID-19: A Systematic Review Focusing on Upper Airway Symptoms	7	3	1	0	1556	3	1	1	1	1	49	1	1	1	1	0	1	coronary, cancer, renal, liver, immunodeficiency	1	1	1	0	1	0	1	0	0	0	0	1	0	1	0	0	0	1	1	1	0	0	0	1	0	0	1	0
179	Lovell	2020-04-24	Characteristics, symptom management and outcomes of 101 patients with COVID-19 referred for hospital palliative care	4	1	1	0	101	3	1	0	0	1	82	1	1	1	1	0	1	dementia, cancer, renal, congestive heart failure, stroke/neurological, liver	1	0	1	0	1	0	1	0	0	1	1	1	0	1	0	0	1	0	0	0	0	0	1	0	0	0	0	1
180	Lu Tao	2020-03-21	Computed Tomography Manifestations of 5 Cases of the Novel Coronavirus Disease 2019 (COVID-19) Pneumonia From Patients Outside Wuhan	1	1	1	0	5	3	1	0	1	0		1	0	1	0	0	0		1	0	1	0	1	1	1	0	0	0	0	1	0	1	1	0	1	0	0	0	0	0	0	0	0	0	0	0
181	Luo Chao	2020-04-01	Possible Transmission of Severe Acute Respiratory Syndrome Coronavirus 2 (SARS-CoV-2) in a Public Bath Center in Huai'an, Jiangsu Province, China	1	1	1	0	9	1	1	1	1	0	35	0	0	0	0	0	0		1	0	1	0	1	1	1	0	0	0	0	1	0	0	1	0	0	1	0	0	0	0	0	0	0	1	1	0
182	Lupia T	2020-03-12	2019 novel coronavirus (2019-nCoV) outbreak: A new challenge	7	3	1	0	874	3	1	1	1	1		1	1	1	1	0	1	Cancer, Liver, Cardiovascular, Cerebrovascular	1	1	1	0	1	0	1	0	1	0	1	1	0	1	0	1	0	0	1	0	0	0	0	1	0	0	1	0
183	Lv, D.F	2020-03-27	Dynamic change process of target genes by RT-PCR testing of SARS-Cov-2 during the course of a Coronavirus Disease 2019 patient	1	1	1	0	1	1	1	0	1	0		0	0	0	0	0	0		1	0	1	0	1	1	0	0	1	0	0	1	0	0	0	0	0	0	0	0	0	0	0	1	0	0	1	0
184	Magro	2020-04-18	Complement associated microvascular injury and thrombosis in the pathogenesis of severe COVID-19 infection: a report of five cases	5	1	1	0	5	3	1	1	1	1		1	1	0	0	0	1	obesity, coronary, hepatitis C, renal	1	1	1	0	1	0	0	0	0	0	2	1	0	1	0	0	0	0	0	0	0	0	0	1	0	1	0	0
185	Mahajan, N	2020-04-17	2019-NCoV: What Every Neurologist Should Know?	7	3	1	0	0	0	0	0	0	0		1	1	1	0	0	0		1	1	1	0	1	0	0	1	1	0	1	1	0	1	0	0	0	0	0	0	0	0	0	1	1	0	1	0
186	Mahe A	2020-04-16	A distinctive skin rash associated with Coronavirus Disease 2019 ?	4	1	1	0	1	2	1	0	1	0		1	1	0	0	0	0		1	0	1	0	1	0	1	0	0	0	0	2	0	0	0	0	0	0	0	0	0	0	0	0	0	0	0	0
187	Mao	2020-04-11	Neurologic Manifestations of Hospitalized Patients With Coronavirus Disease 2019 in Wuhan, China	1	1	1	0	214	3	1	0	0	0	53	1	1	1	1	0	1	cardiac/cerebrovascular disease, malignancy, chronic kidney disease	1	1	1	0	1	0	0	0	1	2	2	1	0	0	0	0	0	0	0	1	0	0	0	0	1	0	1	0
188	Marzano	2020-04-11	Varicella-like exanthem as a specific COVID-19-associated skin manifestation: multicenter case series of 22 patients	3	1	1	0	22	3	1	1	1	1	60	0	0	0	0	0	0		1	1	1	0	1	0	1	0	0	0	0	1	0	1	0	0	0	0	1	1	0	0	0	1	0	0	1	0
189	Mazza	2020-05-04	A fatal case of COVID-19 pneumonia occurring in a patient with severe acute ulcerative colitis	3	1	1	0	1	2	1	0	0	1		1	0	0	0	0	1	IBD	1	0	1	0	1	0	0	0	0	0	0	1	0	0	0	0	0	0	0	0	0	0	0	0	0	0	0	0
190	McMichael	2020-03-28	COVID-19 in a Long-Term Care Facility - King County, Washington, February 27-March 9, 2020	5	1	1	0	129	3	1	1	1	1	71	1	1	1	1	0	1	cardiac, renal, obesity, malignancy, immunodeficiency, liver	1	1	1	1	1	0	0	0	0	0	0	1	0	1	0	0	0	0	0	0	0	0	0	0	0	0	0	0
191	Meo	2020-03-07	Novel coronavirus 2019-nCoV: prevalence, biological and clinical characteristics comparison with SARS-CoV and MERS-CoV	7	3	1	0	34799	3	0	0	0	0		0	0	0	0	0	0		0	0	0	0	1	1	1	1	0	1	1	1	0	1	0	1	0	0	0	0	0	0	1	1	0	0	1	0
192	Meyer	2020-04-14	Typical takotsubo syndrome triggered by SARS-CoV-2 infection	4	1	1	0	1	2	1	0	0	1		1	0	1	0	0	0		1	0	1	0	2	0	0	0	0	0	0	1	0	1	0	0	0	0	0	0	0	0	0	0	0	1	0	0
193	Mi	2020-04-01	Characteristics and Early Prognosis of COVID-19 Infection in Fracture Patients	1	1	1	0	10	3	1	1	1	1		1	1	1	1	0	1	osteoporosis	1	0	1	0	1	0	1	0	1	0	0	1	0	1	0	0	0	1	0	1	0	0	0	0	0	1	1	0
194	Miglietta	2020-04-20	Documented early circulation of Coronavirus Disease 2019 (COVID-19) in Florida, USA, since February 2020	5	1	1	0	1	1	1	0	1	0		1	0	0	0	0	1	immunodeficiency	1	0	1	0	1	0	1	0	0	0	0	1	0	1	0	0	0	0	0	0	0	0	0	1	0	0	0	0
195	Mihai	2020-04-04	COVID-19 in a patient with systemic sclerosis treated with tocilizumab for SSc-ILD	4	1	1	0	1	2	1	0	1	0		1	1	0	0	0	1	obesity, systemic sclerosis	1	0	0	1	1	0	0	1	0	0	0	1	0	0	0	0	0	0	0	0	0	0	0	0	0	0	1	0
196	Millan-Onate	2020-04-26	Successful recovery of COVID-19 pneumonia in a patient from Colombia after receiving chloroquine and clarithromycin	6	1	1	0	1	1	1	1	0	0		1	0	0	0	0	1	obesity	1	0	1	0	1	1	1	1	0	0	0	1	0	2	1	0	0	0	1	0	0	0	0	1	0	0	1	0
197	Miri	2020-03-15	Panic of Buying Toilet Papers: A Historical Memory or a Horrible Truth? Systematic Review of Gastrointestinal Manifestations of COVID-19	7	3	1	0	451	3	1	1	1	1		0	0	0	0	0	0		1	0	1	0	0	0	0	1	0	0	0	0	0	0	0	1	0	0	0	0	0	0	0	0	0	0	0	0
198	Mo	2020-03-17	Clinical characteristics of refractory COVID-19 pneumonia in Wuhan, China	1	1	1	0	155	3	1	0	0	0	54	1	1	1	1	0	1	cardiovascular	1	1	1	0	1	0	1	0	0	0	0	1	0	1	0	0	0	1	1	1	0	0	0	1	0	0	0	0
199	Moein	2020-04-18	Smell dysfunction: a biomarker for COVID-19	2	1	1	0	60	3	1	0	0	0	47	1	1	1	0	0	1	autoimmune, cancer, hypothyroidism, sinusitis	1	0	1	0	1	1	0	0	0	0	0	1	0	1	0	0	0	0	0	0	0	0	0	1	0	0	1	0
200	Monti	2020-04-04	Clinical course of COVID-19 in a series of patients with chronic arthritis treated with immunosuppressive targeted therapies	3	1	1	0	4	2	1	0	1	0	58	1	0	1	0	0	1	not listed; rheumatological	1	0	1	0	1	0	1	0	0	0	0	1	0	1	1	0	1	0	1	0	0	0	0	1	0	0	1	0
201	Moriguchi	2020-04-07	A first case of meningitis/encephalitis associated with SARS-Coronavirus-2	2	1	1	0	1	1	1	1	0	0		0	0	0	0	0	0		1	1	0	1	1	0	1	0	0	1	1	0	0	0	0	0	0	0	0	1	0	0	0	0	0	0	1	0
202	Mungmunpuntipantip	2020-04-21	Frequency of diarrhea in novel coronavirus 2019 infection	2	1	1	0	314	0	0	0	0	0		0	0	0	0	0	0		0	0	0	0	0	0	0	0	0	0	0	0	0	0	0	0	0	0	0	0	0	0	0	0	0	0	0	0
203	nCo	2020-02-06	2019-nCoV acute respiratory disease, Australia: Epidemiology Report 1 (Reporting week 26 January - 1 February 2020	6	1	1	0	12	3	1	1	1	0	45	0	0	0	0	0	0		1	1	1	0	1	1	1	0	0	0	0	1	0	1	0	0	0	0	1	1	0	0	0	1	0	0	1	0
204	Nicastri	2020-03-27	Coronavirus disease (COVID-19) in a paucisymptomatic patient: epidemiological and clinical challenge in settings with limited community transmission, Italy, February 2020	3	1	1	0	1	1	1	1	0	0		0	0	0	0	0	0		1	0	1	0	0	0	0	0	0	0	0	0	0	0	0	0	0	0	0	0	0	1	0	0	0	0	0	0
205	Nie	2020-03-31	Coronavirus Disease 2019-related dyspnea cases difficult to interpret using chest computed tomography	1	1	1	0	2	2	1	1	0	0	28	1	0	0	0	0	1	right alveolar osonecrosis	1	0	1	0	1	0	0	0	0	0	0	1	0	1	1	0	0	0	0	0	0	0	0	2	0	1	0	0
206	Ning	2020-04-12	Novel Coronavirus (SARS-CoV-2) Infection in A Renal Transplant Recipient: Case Report	1	1	1	0	1	1	1	1	0	0	29	1	0	1	0	0	1	kidney transplant	1	0	1	0	0	1	1	0	2	0	0	0	0	0	0	0	0	1	0	0	0	0	0	0	0	0	0	0
207	Niu	2020-04-10	Clinical characteristics of older patients infected with COVID-19: A descriptive study	1	1	1	0	141	3	1	0	1	1		1	1	1	1	0	1	coronary heart diseas, cerebrovascular disease, other diseases	1	0	1	0	1	0	1	0	0	0	0	1	0	1	0	0	0	0	0	0	0	0	0	0	0	0	1	0
208	Nobel	2020-04-16	Gastrointestinal Symptoms and COVID-19: Case-Control Study from the United States	5	1	1	0	278	3	1	1	1	1		1	0	0	0	0	1	obesity	1	1	1	0	1	0	0	0	0	0	0	1	0	1	0	0	0	0	0	0	0	0	0	0	0	0	0	0
209	Ollarves-Carrero	2020-04-13	Anosmia in a healthcare worker with COVID-19 in Madrid, Spain	3	1	1	0	1	2	1	1	0	0		0	0	0	0	0	0		0	0	0	0	0	1	0	0	0	0	0	1	0	0	0	0	0	0	0	0	0	0	0	1	0	0	1	0
210	Ouyang	2020-04-21	Down-regulated gene expression spectrum and immune responses changed during the disease progression in COVID-19 patients	1	1	1	0	11	3	1	1	1	1	63	1	0	0	0	0	1	chronic medical illness	1	0	1	0	1	0	0	0	0	0	0	1	0	1	0	0	0	0	0	1	0	0	0	0	0	0	1	0
211	Pan	2020-02-23	Asymptomatic cases in a family cluster with SARS-CoV-2 infection	1	1	1	0	3	3	1	1	0	0		0	0	0	0	0	0		1	0	1	0	1	0	0	0	0	0	0	0	0	0	0	0	0	0	0	1	0	0	0	1	0	0	0	0
212	Pan	2020-04-15	Clinical Characteristics of COVID-19 Patients With Digestive Symptoms in Hubei, China: A Descriptive, Cross-Sectional, Multicenter Study	1	1	1	0	204	3	1	1	1	0	52	1	0	0	1	0	1	respiratory, digestive, cardiovascular, nervous, endocrine, cancer - not specified more	1	1	1	0	1	0	1	0	0	0	0	0	0	0	0	0	0	0	0	0	0	0	0	1	0	0	0	0
213	Park	2020-04-04	Out-of-Hospital Cohort Treatment of Coronavirus Disease 2019 Patients with Mild Symptoms in Korea: an Experience from a Single Community Treatment Center	2	1	1	0	309	3	1	1	1	1		0	0	0	0	0	0		1	0	0	1	1	0	0	0	0	0	0	1	0	0	1	0	1	1	1	1	0	0	0	1	0	1	0	0
214	Pazgan-Simon	2020-04-03	Gastrointestinal symptoms as the first, atypical indication of SARS-CoV-2 infection	4	1	1	0	1	2	1	0	1	0	66	0	0	0	0	0	0		1	0	1	0	0	0	0	0	0	0	0	1	0	1	0	0	0	0	0	0	0	0	0	0	0	0	0	0
215	Peng	2020-04-10	Improved Early Recognition of Coronavirus Disease-2019 (COVID-19): Single-Center Data from a Shanghai Screening Hospital	1	1	1	0	11	3	1	0	0	0	40	0	0	0	0	0	0		1	0	1	0	1	0	1	0	0	0	0	1	0	1	0	0	0	0	1	1	0	0	1	0	0	0	0	0
216	Pereira	2020-04-25	COVID-19 in Solid Organ Transplant Recipients: Initial Report from the US Epicenter	5	1	1	0	90	3	1	1	1	1	57	1	1	1	1	0	1	cancer, HIV, kidney, obesity	1	1	1	1	1	0	1	0	0	0	0	1	0	1	0	0	0	0	0	0	0	0	0	1	0	0	0	0
217	Poggiali	2020-04-21	Abdominal Pain: A Real Challenge in Novel COVID-19 Infection	3	1	1	0	10	3	1	1	1	0	50	0	0	0	0	0	0		1	0	1	0	1	0	0	1	0	0	0	1	0	1	0	0	0	0	0	0	0	0	0	0	0	0	0	0
218	Pongpirul	2020-03-12	Journey of a Thai Taxi Driver and Novel Coronavirus	2	1	1	0	1	1	1	0	1	0		1	1	1	0	0	0		1	0	1	0	1	0	0	1	0	0	0	1	0	1	0	0	0	0	0	0	0	0	0	1	0	0	0	0
219	Priyanka	2020-02-25	Corona virus-An upadated review	5	1	1	0	1	1	1	1	0	0		1	0	0	0	0	1	hypertriglycidermia	1	0	1	0	1	0	1	0	0	0	0	1	0	0	0	0	0	0	2	0	0	0	0	0	0	0	0	0
220	Pung	2020-03-21	Investigation of three clusters of COVID-19 in Singapore: implications for surveillance and response measures	2	1	1	0	17	3	1	1	1	0	40	0	0	0	0	0	0		1	0	1	0	1	0	0	0	0	0	0	1	0	1	0	0	0	0	1	1	0	0	0	1	0	1	0	0
221	Qi	2020-04-20	Multicenter analysis of clinical characteristics and outcome of COVID-19 patients with liver injury	1	1	1	0	70	3	1	1	1	0	41	1	1	1	0	0	1	cancer	1	1	1	0	1	0	0	0	0	0	0	1	0	0	0	0	0	0	0	0	0	0	0	1	0	0	0	0
222	Qian	2020-03-18	Epidemiologic and Clinical Characteristics of 91 Hospitalized Patients with COVID-19 in Zhejiang, China: A retrospective, multi-centre case series	1	1	1	0	91	3	1	1	1	1	50	1	1	1	0	0	1	cardiovascular, cerebrovascular	1	0	1	0	1	0	1	0	0	0	0	1	0	1	1	0	0	0	0	0	0	0	0	1	0	0	1	0
223	Qin	2020-03-13	Dysregulation of immune response in patients with COVID-19 in Wuhan, China	1	1	1	0	452	3	1	1	1	1	58	1	1	1	1	0	1	cardiovascular, cerebrovascular, liver, cancer, kidney	1	0	1	0	1	0	0	0	1	0	1	1	0	1	1	1	0	0	1	1	0	0	0	1	0	0	1	0
224	Recalcati	2020-03-28	Cutaneous manifestations in COVID-19: a first perspective	3	1	1	0	88	0	0	0	0	0		0	0	0	0	0	0		1	0	1	0	0	0	0	0	0	0	0	0	0	0	0	0	0	0	0	0	0	0	0	0	0	0	0	0
225	Ren	2020-02-01	Identification of a novel coronavirus causing severe pneumonia in human: a descriptive study	1	1	1	0	5	3	1	0	1	0		1	0	1	0	0	1	chronic liver disease, myxoma of abdominal cavity	1	1	0	0	1	0	1	0	0	0	0	1	0	2	1	0	0	0	0	0	0	0	0	1	0	0	1	0
226	RenYF	2020-04-25	Dental Care and Oral Health under the Clouds of COVID-19	4	1	0	0	579	0	0	0	0	0		0	0	0	0	0	0		0	0	0	0	0	0	0	0	0	0	0	0	0	0	0	0	0	0	0	0	0	0	0	0	0	0	0	0
227	Richardson S	2020-04-22	Presenting Characteristics, Comorbidities, and Outcomes Among 5700 Patients Hospitalized With COVID-19 in the New York City Area	5	1	1	0	5700	3	1	1	1	1	63	1	1	1	1	0	1	coronary artery disease, coronary heart failure, HIV, solid organ transplant, kidney disease, liver disease, obesity	1	0	1	0	1	0	0	0	0	0	0	0	0	1	0	0	0	0	0	0	0	0	0	0	0	0	0	0
228	Righi G	2020-04-19	COVID-19 tsunami: the first case of a spinal cord injury patient in Italy	3	1	1	0	1	1	1	0	1	0	56	1	0	0	0	0	1	tetraplegia	1	0	1	0	1	0	0	0	0	0	0	0	0	2	0	0	0	0	0	0	0	0	0	0	0	0	0	0
229	Rodriguez-Morales AJ	2020-03-18	Clinical, laboratory and imaging features of COVID-19: A systematic review and meta-analysis	7	3	0	0	2874	3	1	1	1	1		1	1	1	1	0	1	malignancies, chronic liver disease, cardiovascular	1	1	1	0	1	0	1	0	0	0	0	1	0	1	1	0	0	0	0	1	0	0	0	0	0	0	1	0
230	Roxby A	2020-04-10	Detection of SARS-CoV-2 Among Residents and Staff Members of an Independent and Assisted Living Community for Older Adults - Seattle, Washington, 2020	5	1	1	0	6	3	1	1	1	1		0	0	0	0	0	0		1	0	0	1	1	1	0	1	1	0	1	1	0	0	0	0	0	0	0	1	0	0	1	0	0	0	1	0
231	Sala S	2020-04-08	Acute myocarditis presenting as a reverse Tako-Tsubo syndrome in a patient with SARS-CoV-2 respiratory infection	3	1	0	0	1	2	1	0	1	0	43	1	0	0	0	0	1	myocarditis	1	0	1	1	0	0	0	0	0	0	0	0	0	1	0	0	0	0	0	0	0	0	0	0	0	1	0	0
232	Salducci M	2020-04-24	COVID-19 emergency in the cruise's ship: a case report of conjunctivitis	3	1	1	0	1	1	1	0	0	1		1	1	1	0	0	0		1	0	0	1	0	0	0	0	0	0	0	0	0	0	0	0	0	0	0	0	1	1	0	0	0	0	0	0
233	Schweitzer W	2020-04-18	Implications for forensic death investigations from first Swiss post-mortem CT in a case of non-hospital treatment with COVID-19	4	1	0	0	1	1	1	0	1	0		1	0	0	0	0	1	HIV	0	0	0	0	1	0	0	0	0	0	0	1	0	0	0	0	0	0	0	0	0	0	0	0	0	0	1	0
234	Shahid Z	2020-04-20	COVID-19 and Older Adults: What We Know	1	3	0	0	21	0	1	0	0	0	70	1	1	0	1	0	1	chronic kidney disease	0	0	0	0	1	0	0	0	0	0	0	1	0	1	0	0	0	0	0	0	0	0	0	0	0	0	0	0
235	Sharifi-Razavi	2020-04-24	COVID-19 and intracerebral haemorrhage: causative or coincidental?	6	1	1	0	1	1	1	0	0	1		0	0	0	0	0	0		1	0	1	0	1	0	0	0	0	0	0	1	0	0	0	0	0	0	0	0	0	0	0	0	0	0	0	0
236	Shi F	2020-03-13	2019 Novel Coronavirus (COVID-19) Pneumonia with Hemoptysis as the Initial Symptom: CT and Clinical Features	1	1	1	0	1	1	1	0	1	0	57	0	0	0	0	0	0		1	0	1	0	2	0	0	0	0	0	0	0	0	2	0	1	0	0	0	0	0	0	0	0	0	0	0	0
237	Shi H	2020-04-17	Successful treatment of plasma exchange followed by intravenous immunogloblin in a critically ill patient with 2019 novel coronavirus infection	1	1	1	0	1	2	1	0	1	0		0	0	0	0	0	0		1	0	1	0	1	0	1	0	0	0	0	2	0	0	0	0	0	0	0	0	0	0	0	1	0	2	1	0
238	Shi S	2020-03-27	Association of Cardiac Injury With Mortality in Hospitalized Patients With COVID-19 in Wuhan, China	1	1	1	0	416	3	1	1	1	1	45	1	1	1	1	0	1	heart disease, cerbrovascular disease, cancer, chronic renal failure, hepatitis B	1	1	1	0	1	0	1	0	0	0	0	1	0	1	1	0	0	0	1	1	0	0	0	1	0	1	1	0
239	Shi X	2020-04-17	Evaluation of Antiviral Therapies for Coronavirus Disease 2019 (COVID-19) Pneumonia in Shanghai, China	1	1	1	0	184	3	1	1	1	1	49	0	0	0	0	0	0		0	0	0	0	1	0	1	0	0	0	0	1	0	0	1	0	0	1	1	0	0	0	0	0	0	0	1	0
240	Siegel A	2020-04-18	Lung Base Findings of Coronavirus Disease (COVID-19) on Abdominal CT in Patients With Predominant Gastrointestinal Symptoms	5	1	1	0	3	1	1	1	1	0		1	1	1	0	0	1	gastric ulcer	1	0	1	0	1	1	1	0	0	0	0	0	0	1	0	0	0	0	0	0	0	0	0	0	0	0	0	0
241	Silverstein W	2020-02-13	First imported case of 2019 novel coronavirus in Canada, presenting as mild pneumonia	6	1	1	0	1	1	1	0	1	0	56	1	0	1	0	0	0		1	0	1	0	1	0	0	0	0	0	0	1	0	0	0	2	0	0	2	0	0	0	0	0	0	0	0	0
242	Sivakorn C	2020-04-03	Case Report: Walking Pneumonia in Novel Coronavirus Disease (COVID-19): Mild Symptoms with Marked Abnormalities on Chest Imaging	1	1	1	0	1	2	1	0	1	0	56	0	0	0	0	0	0		1	0	1	0	0	0	0	0	0	0	0	1	0	0	0	0	0	0	0	2	0	0	0	0	0	0	0	0
243	Song F	2020-02-07	Emerging 2019 Novel Coronavirus (2019-nCoV) Pneumonia	1	1	1	0	51	3	1	1	1	1	49	1	1	1	1	0	1	Chronic liver disease, cardiac disease	1	0	1	0	1	0	1	0	1	0	0	1	0	0	1	0	0	1	1	1	0	0	0	1	0	0	1	0
244	Song J	2020-04-22	Coronavirus Disease 19 (COVID-19) complicated with pneumonia in a patient with rheumatoid arthritis receiving conventional disease-modifying antirheumatic drugs	2	1	1	0	1	2	1	0	1	0	61	0	0	0	0	0	0		1	0	1	0	1	0	0	0	0	0	0	2	0	0	0	0	0	0	0	2	0	0	0	1	0	0	0	0
245	Song Y	2020-03-05	SARS-CoV-2 induced diarrhoea as onset symptom in patient with COVID-19	1	1	0	0	1	1	1	1	0	0	22	0	0	0	0	0	0		1	0	1	0	1	0	0	0	0	0	0	0	0	0	0	0	0	0	0	0	0	0	0	0	0	0	0	0
246	Soresina A	2020-04-22	Two X-linked agammaglobulinemia patients develop pneumonia as COVID-19 manifestation but recover	3	1	1	0	2	1	1	1	0	0		1	0	0	0	0	1	agammaglobulinemia	0	0	0	0	1	0	1	0	0	0	0	1	0	0	0	0	0	0	0	0	0	0	0	0	0	0	0	0
247	Spezzani V	2020-04-12	Benign COVID-19 in an immunocompromised cancer patient - the case of a married couple	3	1	0	0	2	3	1	0	1	0		1	0	0	0	0	1	cancer	1	0	1	0	1	0	0	0	0	0	0	1	0	1	0	0	0	0	0	0	0	0	0	0	0	0	0	0
248	Spiteri G	2020-03-12	First cases of coronavirus disease 2019 (COVID-19) in the WHO European Region, 24 January to 21 February 2020	7	1	0	0	38	3	1	1	1	1	42	0	0	0	0	0	0		1	0	1	0	1	0	1	0	0	0	0	1	0	1	0	0	0	0	1	1	0	0	0	1	0	0	1	0
249	Sriwijitalai W	2020-03-19	Hearing loss and COVID-19: A note	2	1	0	0	1	2	0	0	0	0		0	0	0	0	0	0		0	0	0	0	0	0	0	0	0	0	0	0	0	0	0	0	0	0	0	0	0	0	0	0	0	0	0	0
250	Su L	2020-03-25	The different clinical characteristics of corona virus disease cases between children and their families in China - the character of children with COVID-19	1	1	1	0	14	3	1	1	1	1	37	0	0	0	0	0	0		1	0	1	0	1	0	1	0	0	0	0	1	0	1	0	0	0	0	0	1	0	0	0	0	0	1	0	0
251	Sultan I	2020-04-26	The role of extracorporeal life support for patients with COVID-19: Preliminary results from a statewide experience	5	1	0	0	10	3	1	1	1	0		1	1	1	1	0	1	hyperlipidemia, asthma, obstructive sleep apnea, systemic lupus erythematosus, glucose‐6‐phosphate‐dehydrogenase deficiency, adrenal insufficiency	1	0	1	0	1	0	1	0	0	0	1	1	0	1	0	0	0	0	0	0	0	0	0	1	0	1	0	0
252	Sun P	2020-02-28	Clinical characteristics of hospitalized patients with SARS-CoV-2 infection: A single arm meta-analysis	7	3	1	0	50466	3	1	0	0	0		0	0	0	0	0	0		0	0	0	0	1	0	1	0	0	0	0	1	0	1	0	0	0	0	0	0	0	0	0	1	0	0	0	0
253	Tang L	2020-04-22	Coronavirus disease 2019 (COVID-19): two case reports from a family cluster	1	1	1	0	2	1	1	1	1	0		1	0	1	0	0	0		1	0	1	0	1	0	0	0	0	0	0	1	0	2	0	0	0	0	0	0	0	0	0	0	0	0	0	0
254	Tang X	2020-04-11	Comparison of Hospitalized Patients with Acute Respiratory Distress Syndrome Caused by COVID-19 and H1N1	1	1	1	0	73	3	1	0	1	1	62	1	1	1	1	0	1	chronic kidney failure, cariovascular disease	1	0	1	0	1	0	1	0	0	0	0	1	0	1	0	1	1	0	0	0	0	0	0	1	0	0	0	0
255	Tape C	2020-04-01	COVID-19 in a Patient Presenting with Syncope and a Normal Chest X-ray	5	1	1	0	1	2	1	0	0	1		1	0	1	0	0	1	congestive heart	1	0	1	0	1	2	0	0	1	0	0	1	0	0	0	0	0	0	0	0	0	0	0	1	0	0	0	0
256	Tay HS	2020-04-22	Atypical presentation of COVID-19 in a frail older person	4	1	1	0	1	1	1	0	0	1		1	0	0	0	1	1	ischemic heart disease	1	0	1	0	1	0	0	0	0	1	1	0	0	2	0	0	0	0	0	0	0	0	0	0	0	0	0	0
257	Team C	2020-03-14	COVID-19, Australia: Epidemiology Report 7 (Reporting week ending 19:00 AEDT 14 March 2020)	6	1	1	0	295	3	1	1	1	1	47	0	0	0	0	0	0		1	1	1	1	1	1	1	0	0	0	1	1	1	1	0	0	0	0	1	1	0	0	0	1	0	1	1	0
258	Team C	2020-04-17	Characteristics of Health Care Personnel with COVID-19 - United States, February 12-April 9, 2020	5	1	1	0	9282	3	1	1	1	0	42	1	1	0	1	0	1	cardiovask, renal, liver, immunosupp, neurol,	1	1	1	1	1	0	0	0	0	0	0	1	0	1	0	0	0	0	1	1	0	0	0	1	0	0	1	0
259	Team C	2020-04-23	Clinical and virologic characteristics of the first 12 patients with coronavirus disease 2019 (COVID-19) in the United States	5	1	1	0	12	3	1	1	1	0	53	1	1	1	1	0	1	hihg colesterol, fatty liver disease	1	0	1	1	1	1	1	0	0	0	0	1	0	1	0	0	0	0	1	1	0	0	0	0	0	0	1	0
260	Team, C	2020-02-02	COVID-19, Australia: Epidemiology Report 2 (Reporting week ending 19:00 AEDT 8 February 2020)	6	1	1	0	15	3	1	1	1	0	43	0	0	0	0	0	0		1	1	1	1	1	1	1	0	0	0	0	1	0	1	0	0	0	0	1	1	0	0	0	1	0	0	1	0
261	Team, C	2020-02-29	COVID-19, Australia: Epidemiology Report 5 (Reporting week ending 19:00 AEDT 29 February 2020)	6	1	1	0	25	3	1	1	1	1	53	1	1	0	0	0	0		1	1	1	1	1	1	1	0	0	0	0	1	0	1	0	0	0	0	1	1	0	0	0	1	0	0	1	0
262	Team, C	2020-03-07	COVID-19, Australia: Epidemiology Report 6 (Reporting week ending 19:00 AEDT 7 March 2020)	6	1	1	0	34	3	1	1	1	1	45	0	0	0	0	0	0		1	1	1	1	1	1	1	0	0	0	0	1	0	1	0	0	0	0	1	1	0	0	0	1	0	0	1	0
263	Tian S	2020-03-01	Characteristics of COVID-19 infection in Beijing	1	1	1	0	262	3	1	1	1	1	47	0	0	0	0	0	0		1	0	1	0	1	0	1	0	0	0	0	1	0	1	0	0	0	0	0	0	0	0	0	0	0	0	1	0
264	Tian, Y	2020-03-31	Review article: gastrointestinal features in COVID-19 and the possibility of faecal transmission	1	3	1	0	2023	3	1	1	1	1		0	0	0	0	0	0		0	0	0	0	1	0	0	0	0	0	0	0	0	0	0	0	0	0	0	0	0	0	0	0	0	0	0	0
265	Tong Z	2020-02-25	Potential Presymptomatic Transmission of SARS-CoV-2, Zhejiang Province, China, 2020	1	1	1	0	6	3	1	1	1	0		0	0	0	0	0	0		1	0	1	0	1	0	0	1	0	0	0	1	0	0	0	0	0	0	0	1	0	0	0	1	0	0	0	0
266	Touzard-Romo, F.,	2020-03-21	Co-infection with SARS-CoV-2 and Human Metapneumovirus	5	1	1	0	1	2	1	0	1	0		1	0	1	1	0	1	sleep apnoea, hyperlipidemia, continuous positive airway pressue	1	0	1	0	1	0	0	0	0	0	0	1	0	1	0	0	0	0	0	0	0	0	0	0	0	0	0	0
267	Ullah, W.,	2020-04-22	COVID-19 complicated by Acute Pulmonary Embolism and Right-Sided Heart Failure	5	1	1	0	1	2	1	0	1	0		1	1	1	0	0	0		1	0	1	0	1	0	1	0	0	0	0	1	0	1	1	0	0	0	0	0	0	0	0	0	0	0	0	0
268	Vaira, L. A.,	2020-04-03	Anosmia and Ageusia: Common Findings in COVID-19 Patients	7	1	1	0	534	0	0	0	0	0		0	0	0	0	0	0		0	0	0	0	0	0	0	0	0	0	0	0	0	0	0	0	0	0	0	0	0	0	0	0	0	0	0	0
269	van Damme, C.,	2020-04-24	Acute urticaria with pyrexia as the first manifestations of a COVID-19 infection	4	1	1	0	2	3	1	1	0	1		1	1	1	1	0	1	stroke, kidney failure, obesity, obstructive sleep-apnea	1	0	1	0	1	1	1	0	0	0	0	1	0	1	0	0	0	0	1	0	0	0	0	1	0	2	1	0
270	Villalba, N. L.,	2020-04-03	Anosmia and Dysgeusia in the Absence of Other Respiratory Diseases: Should COVID-19 Infection Be Considered?	4	1	1	0	2	3	1	0	0	1		1	1	1	0	0	1	ischaemic heart disease, chronic renal disease, heart failure	1	0	1	0	1	0	1	0	0	0	0	0	0	0	0	0	0	0	0	0	0	0	0	0	0	0	0	0
271	Wan, S.,	2020-03-22	Clinical features and treatment of COVID-19 patients in northeast Chongqing	1	1	1	0	135	3	1	1	1	1	47	1	1	1	1	0	1	HIV, chronic kidney diease, chronic liver disease, cerebrovascular disease,	1	0	1	0	1	0	1	0	0	0	0	1	0	1	0	1	0	0	0	1	0	0	0	1	0	0	1	0
272	Wang	2020-01-30	Updated understanding of the outbreak of 2019 novel coronavirus (2019-nCoV) in Wuhan, China	1	1	1	0	17	3	1	0	1	1		1	1	1	1	0	1	liver cirrhosis, kollonema, aortosclerosis, cerebral infraction, encephalomacia, coronary heart disease, frequent ventricular premature beat, chronic renal insufficiency, parkinsons disease, colon cancer, unstable angina pectoris, gastrointestinal bleeing, renal insufficiency,hyperlipidemia, hyperuricemia, lacunar cerebral infarction	0	0	0	0	1	1	1	0	0	1	1	1	0	1	1	0	0	0	0	0	0	0	0	1	0	0	1	0
273	Wang W	2020-04-14	Influenza-like illnesses caused by a cluster of imported Italian COVID-19	1	1	1	0	8	3	1	1	1	0		0	0	0	0	0	0		1	0	1	1	0	0	0	1	1	0	0	1	1	0	1	0	0	0	0	0	0	0	0	0	0	0	1	0
274	Wang X	2020-04-07	Clinical characteristics of non-critically ill patients with novel coronavirus infection (COVID-19) in a Fangcang Hospital	1	1	1	0	1012	3	1	1	1	1	50	1	1	1	1	0	1	cardiovascular diseases, respiratory system disease	1	0	1	1	1	1	0	0	0	0	0	1	0	1	1	0	0	1	1	1	0	0	0	1	0	0	1	0
275	Wang X	2020-04-18	Clinical characteristics of 80 hospitalized frontline medical workers infected with COVID-19 in Wuhan, China	1	1	1	0	57	3	1	1	1	0	56	1	1	1	1	0	1	renal disease, liver disease, cardiovascular disease, CBS	1	1	1	0	1	0	1	0	0	0	0	1	0	0	1	0	0	0	0	0	0	0	0	1	0	0	1	0
276	Wang Z	2020-02-11	Clinical characteristics and therapeutic procedure for four cases with 2019 novel coronavirus pneumonia receiving combined Chinese and Western medicine treatment	1	1	1	0	4	3	1	1	1	0		1	0	0	0	0	1	fatty liver	1	0	1	0	1	0	1	0	1	0	0	1	0	0	0	0	0	1	1	0	0	0	0	0	0	0	0	0
277	Wang Z	2020-03-17	Clinical Features of 69 Cases with Coronavirus Disease 2019 in Wuhan, China	1	1	1	0	69	3	1	1	1	0	42	1	1	1	1	0	1	cardiovascular disease, cancer, chronic hepatitis	1	0	1	0	1	0	1	0	1	0	0	1	0	1	1	0	0	0	0	1	0	0	0	1	0	1	1	0
278	Wang, D.,	2020-02-08	Clinical Characteristics of 138 Hospitalized Patients With 2019 Novel Coronavirus-Infected Pneumonia in Wuhan, China	1	1	1	0	138	3	1	1	1	1	56	1	1	1	1	0	1	cardio, malign, cerebrovasc, kidney, liver, HIV	1	1	1	0	1	0	1	0	1	0	0	1	0	1	1	0	0	0	0	1	0	0	0	1	0	0	1	0
279	Wang, F.,	2020-04-01	Characteristics of peripheral lymphocyte subset alteration in COVID-19 pneumonia	1	1	1	0	60	3	1	1	1	0	60	1	1	1	0	0	1	heart disease, renal	1	0	1	0	1	0	0	0	0	0	0	1	0	1	0	0	0	0	0	0	0	0	0	1	0	0	0	0
280	Wang, G.,	2020-04-21	Description of COVID-19 cases along with the measures taken on prevention and control in Zhejiang, China	1	1	1	0	889	3	1	1	1	1	47	0	0	0	0	0	0		0	0	0	0	1	1	1	0	0	0	0	1	0	1	0	0	1	0	0	1	0	0	0	1	0	0	1	0
281	Wang, J.,	2020-04-07	CT characteristics of patients infected with 2019 novel coronavirus: association with clinical type	1	1	1	0	93	3	1	1	1	1	52	0	0	0	0	0	0		1	0	1	0	1	0	1	0	0	0	0	1	0	1	1	0	0	0	0	0	0	0	0	0	0	0	0	0
282	Wang, J.,	2020-04-24	Spontaneous Pneumomediastinum: A Probable Unusual Complication of Coronavirus Disease 2019 (COVID-19) Pneumonia	1	1	1	0	1	1	1	1	0	0	36	0	0	0	0	0	0		1	0	1	0	0	0	0	0	0	0	0	1	0	1	0	1	0	0	0	0	0	0	0	0	0	0	0	0
283	Wang, L.,	2020-04-03	Coronavirus disease 2019 in elderly patients: Characteristics and prognostic factors based on 4-week follow-up	1	1	1	0	339	3	1	0	1	1	69	1	1	1	1	0	1	cardiovascular disease, cerebovascular disease, chronic kindey disease, chrinic liver disease, cancer, autoinmune disease	1	0	1	0	1	0	1	0	1	0	0	1	0	1	1	0	0	0	0	1	0	0	0	1	0	0	1	0
284	Wang, L.,	2020-04-21	Epidemiologic and Clinical Characteristics of 26 Cases of COVID-19 Arising from Patient-to-Patient Transmission in Liaocheng, China	1	1	1	0	26	3	1	1	1	0	42	1	1	1	0	0	1	cardiovascular disease, cancer, HIV	1	0	1	0	1	0	1	0	0	0	0	1	0	1	1	0	0	0	1	1	0	0	0	0	0	0	1	0
285	Wang, R.,	2020-04-03	COVID-19 in Hemodialysis Patients: A Report of 5 Cases	1	1	1	0	5	3	1	0	1	0		1	1	0	0	0	1	kidney	0	0	0	0	1	0	1	0	0	0	0	1	0	1	0	0	0	0	0	0	0	0	0	0	0	0	0	0
286	Wang, R.,	2020-04-15	Epidemiological and clinical features of 125 Hospitalized Patients with COVID-19 in Fuyang, Anhui, China	1	1	1	0	125	3	1	1	1	1	39	1	0	0	1	0	1	digestive disease, cardiovascular disease, endocrinic, rheumatic, haematologic, VIH, malignant, nervous system	1	0	1	0	1	0	1	0	1	0	0	1	0	1	1	1	0	0	1	1	0	0	0	1	0	1	1	0
287	Wee LE	2020-04-24	The role of self-reported olfactory and gustatory dysfunction as a screening criterion for suspected COVID-19	2	1	3	0	154	0	0	0	0	0		0	0	0	0	0	0		1	0	1	1	1	0	0	0	0	0	0	1	0	0	0	0	0	0	1	0	0	0	0	0	0	0	0	0
288	Wei J	2020-02-27	2019 Novel Coronavirus (COVID-19) Pneumonia: Serial Computed Tomography Findings	1	1	1	0	1	2	1	1	0	0	40	0	0	0	0	0	0		1	0	1	0	1	0	1	0	0	0	0	2	0	0	0	0	0	0	0	0	0	0	0	0	0	0	0	0
289	Wei X-S	2020-04-18	Diarrhea is associated with prolonged symptoms and viral carriage in COVID-19	1	1	1	0	84	3	1	1	1	1	37	1	1	1	1	0	0		1	0	1	0	1	0	1	0	0	0	0	1	0	1	1	0	0	0	0	0	0	0	0	1	0	0	1	0
290	Wong SY	2020-04-22	An elderly couple with COVID-19 pneumonia treated in Singapore: contrasting clinical course and management	2	1	1	0	2	3	1	0	0	1		1	1	1	0	0	1	dyslipidaemia, gout, coronary artery disease, stage 3 chronic kidney disease	1	0	1	0	1	0	0	0	0	0	0	1	0	1	0	0	0	0	0	0	0	0	0	0	0	0	0	0
291	Wu C	2020-03-14	Risk Factors Associated With Acute Respiratory Distress Syndrome and Death in Patients With Coronavirus Disease 2019 Pneumonia in Wuhan, China	1	1	3	0	201	3	1	1	1	1	51	1	1	1	1	0	1	cardiovascular disease, liver disease, nervous system disease, chronic lung disease, endocrine system disease, cancer	1	0	1	0	1	0	1	0	0	0	0	1	0	1	1	0	0	0	0	0	0	0	0	1	0	0	1	0
292	Wu F	2020-02-03	A new coronavirus associated with human respiratory disease in China	1	1	1	0	1	1	1	0	1	0	41	0	0	0	0	0	0		1	0	1	0	1	0	1	0	1	0	0	1	0	1	1	0	0	0	0	0	0	0	1	0	0	0	0	0
293	Wu J	2020-02-25	Chest CT Findings in Patients With Coronavirus Disease 2019 and Its Relationship With Clinical Features	1	1	1	0	80	3	1	1	1	1	44	1	1	1	1	0	1	immunosuppression, heart disease	1	0	1	0	1	0	0	0	1	0	0	1	0	1	1	1	0	0	0	1	0	0	0	1	0	1	1	0
294	Wu J	2020-02-29	Clinical Characteristics of Imported Cases of COVID-19	1	1	1	0	80	3	1	1	1	0	46	1	0	0	1	0	1	cardiovascular disease, cerebrovascular disease, endocrine system diseases, digestive system disease, respiratory system disease, cancer, nervouse system disease, chronic kidney disease, chronic liver disease	1	0	1	0	1	0	0	0	0	0	0	1	0	1	0	0	0	0	1	1	0	0	0	1	0	1	1	0
295	Wu N	2020-03-20	Novel coronavirus pneumonia	1	1	1	0	1	2	1	0	1	0	64	0	0	0	0	0	0		1	0	1	0	1	0	1	0	0	0	0	1	0	0	0	0	0	0	0	0	0	0	0	0	0	0	0	0
296	Xia X-Y	2020-04-19	Epidemiological and initial clinical characteristics of patients with family aggregation of COVID-19	1	1	1	0	10	3	1	0	1	1	57	1	0	1	0	0	1	liver	1	0	1	0	1	1	1	0	0	0	0	1	0	1	0	0	0	0	0	1	0	0	0	0	0	0	0	0
297	Xie H	2020-04-03	Clinical characteristics of non-ICU hospitalized patients with coronavirus disease 2019 and liver injury: A retrospective study	1	1	1	0	79	3	1	1	1	1	60	1	1	1	0	0	1	coronary heart disease	1	0	1	0	1	0	0	0	0	0	0	1	0	1	1	0	0	0	0	0	0	0	0	0	0	0	0	0
298	Xing Y	2020-03-19	Post-discharge surveillance and positive virus detection in two medical staff recovered from coronavirus disease 2019 (COVID-19), China, January to February 2020	1	1	1	0	2	3	1	1	1	0		0	0	0	0	0	0		1	0	1	0	1	1	1	0	0	0	0	0	0	0	0	0	0	0	0	1	0	0	0	0	0	0	1	0
299	Xu T	2020-03-18	Clinical features and dynamics of viral load in imported and non-imported patients with COVID-19	1	1	1	0	51	3	1	1	1	0		1	1	0	1	0	1	cardiovascular disease, chronic liver disease, chronic kidney disease	1	0	1	0	1	0	1	0	0	0	0	1	0	1	1	0	0	0	0	1	0	0	0	1	0	0	0	0
300	Xu X	2020-02-29	Imaging and clinical features of patients with 2019 novel coronavirus SARS-CoV-2	1	1	1	0	90	3	1	1	1	1	50	1	1	1	1	0	1	cardiovascular disease, cancer, tuberculosis	1	0	1	0	1	1	1	0	0	0	0	1	0	0	1	0	0	0	0	1	0	0	0	1	0	0	1	0
301	Xu X-W	2020-02-23	Clinical findings in a group of patients infected with the 2019 novel coronavirus (SARS-Cov-2) outside of Wuhan, China: retrospective case series	1	1	1	0	62	3	1	1	1	0	41	1	1	1	1	0	1	cerebrovascular disease, renal disease, liver disease	1	1	1	0	1	0	1	0	0	0	0	1	0	1	1	1	0	0	0	0	0	0	0	1	0	0	1	0
302	Yan CH	2020-04-13	Association of chemosensory dysfunction and Covid-19 in patients presenting with influenza-like symptoms	5	1	3	0	59	3	1	1	1	1		1	1	1	1	0	1	allergic rhinitis, immunosuppressed state, cardiac disease, chronic lung disease, cancer, sinus disease, head trauma	1	0	1	0	1	0	1	0	0	0	0	1	0	1	0	0	0	1	1	1	0	0	0	1	0	0	1	0
303	Yan CH	2020-04-25	Self-reported olfactory loss associates with outpatient clinical course in Covid-19	5	1	3	0	128	3	1	1	1	0		1	1	1	1	0	1	asthma, sinusitis, cardiovascular disease, chronic kidney disease, cancer, HIV, obstructive sleep apnea, stroke	1	0	1	1	1	0	1	0	0	0	0	1	0	1	1	0	0	1	1	1	0	0	0	0	0	0	1	0
304	Yang J	2020-03-17	Prevalence of comorbidities and its effects in coronavirus disease 2019 patients: A systematic review and meta-analysis	1	3	1	0	1576	3	1	0	0	0	50	1	1	1	1	0	1	respiratory system disease, cardiovascular disease	0	0	0	0	1	0	1	0	0	0	0	1	0	1	0	0	0	0	0	0	0	0	0	0	0	0	0	0
305	Yang W	2020-03-01	Clinical characteristics and imaging manifestations of the 2019 novel coronavirus disease (COVID-19):A multi-center study in Wenzhou city, Zhejiang, China	1	1	1	0	149	3	1	1	1	0	45	1	0	0	1	0	1	cardio-cerebrovascular disease, digesteive system disease, endocrine diseases, cancer, neural system diseases	1	0	1	0	1	1	0	0	0	0	0	1	0	1	1	0	0	1	0	1	0	0	0	1	0	1	1	0
306	Yang X	2020-02-28	Clinical course and outcomes of critically ill patients with SARS-CoV-2 pneumonia in Wuhan, China: a single-centered, retrospective, observational study	1	1	1	0	52	3	1	1	1	1	60	1	1	0	1	0	1	chronic cardiac disease, cancer, dementia, malnutrition	1	1	0	0	1	0	0	1	0	0	0	1	0	1	0	0	0	0	1	0	0	0	0	1	0	1	1	0
307	Yang X	2020-04-15	A case of COVID-19 patient with the diarrhea as initial symptom and literature review	1	1	1	0	1	1	1	0	1	0	62	1	1	1	0	0	1	hyuperlipidemia	1	0	1	0	1	1	0	0	0	0	0	2	0	0	0	0	0	0	0	0	0	0	0	0	0	0	0	0
308	Ye F	2020-04-06	Delivery of infection from asymptomatic carriers of COVID-19 in a familial cluster	1	1	1	0	5	3	1	1	1	0		1	0	1	1	0	0		1	1	1	0	1	0	0	0	1	0	0	1	0	1	0	0	0	1	0	1	0	0	0	0	0	0	0	0
309	Ye G	2020-03-17	Clinical characteristics of severe acute respiratory syndrome coronavirus 2 reactivation	1	1	1	0	55	3	1	1	1	0		0	0	0	0	0	0		1	0	1	0	1	0	1	0	0	0	0	1	0	1	0	0	0	0	0	1	0	0	0	0	0	0	0	0
310	Ye W	2020-04-25	A Novel Coronavirus Pneumonia Case Report From an Ear, Nose, and Throat Clinic	1	1	1	0	1	1	1	0	1	0	44	0	0	0	0	0	0		1	0	1	0	2	0	0	0	0	0	0	2	0	0	0	0	0	0	0	0	0	0	0	0	0	0	0	0
311	Yin R	2020-04-16	Concomitant neurological symptoms observed in a patient diagnosed with coronavirus disease 2019	1	1	1	0	1	1	1	0	1	0	64	0	0	0	0	0	0		1	1	1	1	1	0	0	0	0	0	0	1	0	0	0	0	0	0	0	0	0	0	0	1	0	0	0	0
312	Young BE	2020-03-04	Epidemiologic Features and Clinical Course of Patients Infected With SARS-CoV-2 in Singapore	2	1	1	0	18	3	1	1	1	1	47	0	0	0	0	0	0		1	0	1	0	1	0	0	0	0	0	0	1	0	1	0	0	0	0	1	1	0	0	0	0	0	0	0	0
313	Yu	2020-03-30	Clinical features and obstetric and neonatal outcomes of pregnant patients with COVID-19 in Wuhan, China: a retrospective, single-centre, descriptive study	1	1	1	0	7	2	1	1	0	0	32	0	0	0	0	0	0		1	0	1	0	1	0	0	0	0	0	0	1	0	1	0	0	0	0	0	0	0	0	0	0	0	0	0	0
314	Zaigham	2020-04-08	Maternal and perinatal outcomes with COVID-19: A systematic review of 108 pregnancies	7	3	1	0	108	2	1	1	0	0		1	1	0	0	0	1	preeclampsia, gestational diabetes, hypothyroidism, placenta previa, previous uterine surgeries	1	1	1	1	1	0	0	1	0	0	0	1	0	1	0	0	0	0	0	1	0	0	0	1	0	0	0	0
315	Zha	2020-04-09	Corticosteroid treatment of patients with coronavirus disease 2019 (COVID-19)	1	1	1	0	31	3	1	1	1	0	39	1	1	1	0	0	1	coronary heart disease, chronic hepatitis B virus infection	1	0	1	0	1	0	1	0	0	0	0	1	0	1	0	0	0	0	0	0	0	0	0	1	0	0	1	0
316	Zhang	2020-03-24	Clinical characteristics of COVID-19-infected cancer patients: a retrospective case study in three hospitals within Wuhan, China	1	1	1	0	28	3	1	0	1	0	65	1	1	1	1	0	1	cancer, chronic liver disease, chronic cardiovascular and cerebrovascular disease	1	1	1	0	1	1	1	0	0	0	0	1	0	1	0	0	0	0	0	0	0	0	0	1	0	1	0	0
317	Zhang	2020-03-25	Epidemiological, clinical characteristics of cases of SARS-CoV-2 infection with abnormal imaging findings	1	1	1	0	645	3	1	1	1	1		1	1	1	1	0	1	heart disease, chronic liver disease, chronic renal disease, cancer	1	1	1	0	1	0	1	0	0	0	0	1	0	1	1	1	0	1	0	1	0	0	0	1	0	0	1	0
318	Zhang	2020-04-07	Identification of Kidney Transplant Recipients with Coronavirus Disease 2019	1	1	1	0	5	3	1	1	1	0	45	1	1	1	0	0	1	kidney disease, bladder cancer	1	0	1	0	1	0	1	0	0	0	0	1	0	1	1	0	1	0	0	0	0	0	0	1	0	0	0	0
319	Zhang	2020-04-13	CT features of SARS-CoV-2 pneumonia according to clinical presentation: a retrospective analysis of 120 consecutive patients from Wuhan city	1	1	1	0	120	3	1	1	1	1	48.6	1	1	1	1	0	1	cardiovascular, malignancy, chronic liver disease	1	1	1	0	1	0	1	0	0	0	0	1	1	1	1	0	1	0	0	1	0	0	0	1	0	0	1	0
320	Zhang	2020-04-19	The clinical data from 19 critically ill patients with coronavirus disease 2019: a single-centered, retrospective, observational study	1	1	1	0	19	3	1	1	1	1	72	1	1	1	1	0	1	chronic cardiac disease, cerebrovascular disease	1	1	1	0	1	0	1	0	0	0	0	1	0	1	0	0	0	0	0	0	0	0	0	0	0	0	0	0
321	Zhang	2020-04-19	Risk factors for disease severity, unimprovement, and mortality of COVID-19 patients in Wuhan, China	1	1	1	0	663	3	1	1	1	1	55.6	1	1	1	1	0	1	cardiovasicular, gastrointestinal, endocrine system, urinary system, inflammatory, malignant tumor	1	1	1	0	1	0	1	0	1	0	0	1	0	1	1	0	0	0	0	0	0	0	0	1	0	0	1	0
322	Zhang	2020-04-21	Clinical features and short-term outcomes of 221 patients with COVID-19 in Wuhan, China	1	1	1	0	221	3	1	1	1	0	55	1	1	1	1	1	1	cardiovascular disease, cerebrovascular disease, CKD, chronic liver disease, malignancy, immunosuppression	1	1	1	0	1	0	1	0	0	0	0	1	0	1	0	0	0	0	0	1	0	0	0	0	0	0	1	0
323	Zhang	2020-04-23	Clinical characteristics of 140 patients infected with SARS-CoV-2 in Wuhan, China	1	1	1	0	140	3	1	1	1	1	57	1	1	1	1	0	1	fatty liver and abnormal liver function, chronic gastritis and gastric ulcer, coronary heart disease, hyperlipidemia, cholelithiasis, arrhythmia, thyroid disease, electrolyte imbalance, urolithiasis, stroke, renal insufficiency, aorta sclerosis	1	0	1	0	1	0	1	0	0	0	0	1	0	1	0	0	0	0	0	0	0	0	0	0	0	1	0	0
324	Zhao	2020-03-03	Relation Between Chest CT Findings and Clinical Conditions of Coronavirus Disease (COVID-19) Pneumonia: A Multicenter Study	1	1	1	0	101	3	1	1	1	1	44.44	1	1	1	1	0	1	cardiovascular and cerebrovascular disease, endocrine system , surgery history, digestive system disease, respiratory system disease, urinary system disease	1	0	1	0	1	0	1	0	0	0	0	1	0	1	0	0	0	0	0	1	0	0	0	1	0	0	0	0
325	Zhao	2020-03-13	A comparative study on the clinical features of COVID-19 pneumonia to other pneumonias	1	1	1	0	19	3	1	1	1	0	48	0	0	0	0	0	0		1	0	1	0	1	0	1	0	0	0	0	1	0	0	0	0	0	0	0	1	0	0	0	1	0	0	1	0
326	Zhao	2020-03-18	Anesthetic Management of Patients with COVID 19 Infections during Emergency Procedures	1	1	1	0	37	3	1	1	1	1	41	1	1	1	1	0	1	digestive system, nervous system, respiratory system	1	1	1	0	1	0	0	0	0	0	0	1	0	1	1	0	0	0	0	0	0	0	0	0	0	0	0	0
327	Zhao	2020-03-23	The characteristics and clinical value of chest CT images of novel coronavirus pneumonia	1	1	1	0	80	3	1	1	1	1	44	0	0	0	0	0	0		1	0	1	0	1	0	1	1	0	0	1	1	0	0	1	0	0	1	1	0	0	0	0	0	0	0	1	0
328	Zhao	2020-04-16	CT Scans of Patients with 2019 Novel Coronavirus (COVID-19) Pneumonia	1	1	1	0	118	3	1	1	1	1	42.5	1	1	1	1	0	1	cardiovascular and cerebrovascular disease, endocrine system and rheumatology disease, surgery history, digestive system disease, respiratory system disease, urinary system disease	1	1	1	0	1	0	1	0	0	0	0	1	0	1	0	0	0	0	0	1	0	0	0	1	0	0	1	0
329	Zheng	2020-03-15	SARS-CoV-2: an Emerging Coronavirus that Causes a Global Threat	1	3	1	0	1377	0	0	0	0	0		0	0	0	0	0	0		0	0	0	0	1	0	1	0	0	0	0	1	0	1	1	1	1	0	1	1	0	0	0	1	0	1	1	0
330	Zheng	2020-04-18	Epidemiological characteristics and clinical features of 32 critical and 67 noncritical cases of COVID-19 in Chengdu	1	1	1	0	99	3	1	1	1	1	49	1	1	1	0	0	1	heart disease	1	1	1	0	1	0	1	0	0	0	0	1	0	1	0	0	0	0	0	0	0	0	0	1	0	0	1	0
331	Zhou	2020-03-14	COVID-19 with spontaneous pneumomediastinum	1	1	1	0	1	1	1	1	0	0		0	0	0	0	0	0		1	0	1	0	1	0	0	0	0	0	0	2	0	2	0	0	0	0	0	0	0	0	0	0	0	0	0	0
332	Zhou	2020-03-15	Clinical course and risk factors for mortality of adult inpatients with COVID-19 in Wuhan, China: a retrospective cohort study	1	1	1	0	191	3	1	0	1	1	56	1	1	1	1	0	1	coronary heart disease, carcinoma, chronic kidney disease	1	1	1	0	1	0	1	0	0	0	0	1	0	2	1	0	0	0	0	0	0	0	0	1	0	0	0	0
333	Zhou	2020-04-03	Coronavirus disease 2019 (COVID-19): a clinical update	1	3	1	0	0	3	0	0	0	0		0	0	0	0	0	0		1	1	1	0	1	0	1	0	0	0	0	1	0	2	0	0	0	1	0	1	0	0	0	1	0	0	1	0
334	Zhou	2020-04-03	Risk factors associated with disease progression in a cohort of patients infected with the 2019 novel coronavirus	1	1	1	0	17	3	1	1	1	1		1	0	1	0	0	0		1	0	1	0	1	0	1	0	0	0	0	1	0	1	0	0	0	0	0	0	0	0	0	0	0	0	0	0
335	Zhou	2020-04-04	Case Report on Early Diagnosis of COVID-19	1	1	1	0	4	3	0	0	0	0		0	0	0	0	0	0		1	0	1	0	1	0	1	0	0	0	0	1	0	0	1	0	0	0	0	1	0	0	0	1	0	0	1	0
336	Zhou	2020-04-22	Clinical and Autoimmune Characteristics of Severe and Critical Cases with COVID-19	1	1	1	0	21	3	1	0	1	1		1	1	1	1	1	1	coronary heart disease, cerebrovascular disease,	1	1	0	0	1	1	1	0	0	0	0	1	0	1	1	1	0	1	0	1	0	0	0	1	0	0	1	0
337	Zhu	2020-03-14	Initial clinical features of suspected coronavirus disease 2019 in two emergency departments outside of Hubei, China	1	1	1	0	32	3	1	1	1	1	46	1	1	1	1	1	1	cerebrovascular disease, coronary heart disease, tumor, liver disease, renal disease	1	0	1	0	2	0	1	0	0	0	0	1	0	0	1	0	0	0	0	0	0	0	0	1	0	0	1	0
338	Zhu	2020-03-18	Successful recovery of COVID-19 pneumonia in a renal transplant recipient with long-term immunosuppression	1	1	1	0	1	1	1	0	1	0		1	0	0	0	0	1	kidney transplantation	1	0	1	1	2	0	1	0	0	0	0	1	0	1	0	0	0	0	0	0	0	0	0	0	0	1	2	0
339	Zhu	2020-04-16	Clinical characteristics of 3,062 COVID-19 patients: a meta-analysis	7	3	1	0	3062	3	0	0	0	0		0	0	0	0	0	0		0	0	0	0	1	1	1	0	0	0	0	1	0	1	1	0	0	0	0	1	0	0	0	1	0	0	1	0
[truncated: 58 more columns]
